# Supplementary material for: 3-[(E)-(Benzyl­iminiumyl)meth­yl]-6,8-di­chloro-2H-chromen-4-olate
Source: Acta Crystallogr Sect E Struct Rep Online. 2013 Jul 10;69(Pt 8):o1225. doi: 10.1107/S1600536813018072 (PMC3793730; doi:10.1107/S1600536813018072)
Supplement: Supplementary file 1 [file e-69-o1225-sup1.cif]

##############################################################################
#                                                                            #
# This CIF contains the data in a paper accepted for publication in          #
# Acta Crystallographica Section E. It conforms to the requirements of       #
# Notes for Authors for Acta Crystallographica Section E, and has been       #
# peer reviewed under the auspices of the IUCr Commission on Journals.       #
#                                                                            #
# Full details of the Crystallographic Information File format               #
# are given in the paper "The Crystallographic Information File (CIF):       #
# a New Standard Archive File for Crystallography" by S. R. Hall, F. H.      #
# Allen and I. D. Brown [Acta Cryst. (1991), A47, 655-685].                  #
#                                                                            #
# The current version of the core CIF dictionary is obtainable from          #
# ftp://ftp.iucr.org/pub/cif_core.dic.                                       #
#                                                                            #
# Software is freely available for graphical display of the structure(s)     #
# in this CIF. For information consult the CIF software page                 #
# http://www.iucr.org/resources/cif/software.                                #
#                                                                            #
# This file may be used for bona fide research purposes within the           #
# scientific community so long as proper attribution is given to the journal # 
# article from which it was obtained.                                        #
#                                                                            #
##############################################################################
data_global
_audit_creation_method     'by CrystalStructure 4.0'
_journal_date_recd_electronic     2013-06-10
_journal_date_accepted     2013-07-01
_journal_name_full     'Acta Crystallographica, Section E'
_journal_year     2013
_journal_volume     69
_journal_issue      8
_journal_page_first     o1225
_journal_page_last     o1225
_journal_paper_category     QO
_journal_paper_doi     10.1107/S1600536813018072
_journal_coeditor_code     RN2117
_publ_contact_author_name     'Yoshinobu Ishikawa'
_publ_contact_author_address
;
School of Pharmaceutical Sciences
University of Shizuoka
52-1 Yada, Suruga-ku
Shizuoka 422-8526, Japan
;
_publ_contact_author_email     'ishi206@u-shizuoka-ken.ac.jp'
_publ_contact_author_fax     '+81-542645645'
_publ_contact_author_phone     '+81-542645645'
_publ_section_title
;
3-[(<i>E</i>)-(Benzyliminiumyl)methyl]-6,8-dichloro-2<i>H</i>-chromen-4-olate
;
loop_
    _publ_author_name
    _publ_author_footnote
    _publ_author_address
    'Ishikawa, Yoshinobu' .
;
School of Pharmaceutical Sciences
University of Shizuoka
52-1 Yada, Suruga-ku
Shizuoka 422-8526, Japan
;
    'Motohashi, Yuya' .
;
School of Pharmaceutical Sciences
University of Shizuoka
52-1 Yada, Suruga-ku
Shizuoka 422-8526, Japan
;
_publ_section_synopsis     .
data_I
_chemical_name_systematic
;
3-[(<i>E</i>)-(Benzyliminiumyl)methyl]-6,8-dichloro-2<i>H</i>-chromen-4-olate
;
_chemical_formula_moiety     'C17 H13 Cl2 N O2'
_chemical_formula_sum     'C17 H13 Cl2 N O2'
_chemical_formula_iupac     'C17 H13 Cl2 N O2'
_chemical_formula_weight     334.20
_chemical_melting_point     ?
_symmetry_cell_setting     orthorhombic
_symmetry_space_group_name_H-M     'P b c a'
_symmetry_space_group_name_Hall     '-P 2ac 2ab'
loop_
    _symmetry_equiv_pos_site_id
    _symmetry_equiv_pos_as_xyz
    1 '+X,+Y,+Z'
    2 '1/2-X,1/2+Y,+Z'
    3 '+X,1/2-Y,1/2+Z'
    4 '1/2-X,-Y,1/2+Z'
    5 '-X,-Y,-Z'
    6 '1/2+X,1/2-Y,-Z'
    7 '-X,1/2+Y,1/2-Z'
    8 '1/2+X,+Y,1/2-Z'
_cell_length_a     11.312(5)
_cell_length_b     28.284(8)
_cell_length_c     9.294(4)
_cell_angle_alpha     90.0000
_cell_angle_beta     90.0000
_cell_angle_gamma     90.0000
_cell_volume     2973.7(19)
_cell_formula_units_Z     8
_cell_measurement_reflns_used     25
_cell_measurement_theta_min     15.32
_cell_measurement_theta_max     17.36
_cell_measurement_temperature     100
_exptl_crystal_description     prismatic
_exptl_crystal_colour     yellow
_exptl_crystal_size_max     0.400
_exptl_crystal_size_mid     0.400
_exptl_crystal_size_min     0.300
_exptl_crystal_density_diffrn     1.493
_exptl_crystal_density_meas     ?
_exptl_crystal_density_method     'not measured'
_exptl_crystal_F_000     1376.00
_exptl_absorpt_coefficient_mu     0.442
_exptl_absorpt_correction_type     psi-scan
_exptl_absorpt_process_details     '(North <i>et al.</i>,  1968)'
_exptl_absorpt_correction_T_min     0.734
_exptl_absorpt_correction_T_max     0.876
_diffrn_ambient_temperature     100
_diffrn_radiation_type     'Mo K\a'
_diffrn_radiation_wavelength     0.71069
_diffrn_measurement_device_type     'Rigaku AFC7R'
_diffrn_measurement_method     \w
_diffrn_reflns_number     4921
_diffrn_reflns_av_R_equivalents     0.0268
_diffrn_reflns_theta_max     27.51
_diffrn_reflns_theta_full     27.51
_diffrn_measured_fraction_theta_max     0.998
_diffrn_measured_fraction_theta_full     0.998
_diffrn_reflns_limit_h_min     -8
_diffrn_reflns_limit_h_max     14
_diffrn_reflns_limit_k_min     0
_diffrn_reflns_limit_k_max     36
_diffrn_reflns_limit_l_min     -12
_diffrn_reflns_limit_l_max     6
_diffrn_standards_number     3
_diffrn_standards_interval_count     150
_diffrn_standards_decay_%     -0.671
_refine_special_details
;
Refinement was performed using all reflections. The weighted <i>R</i>-factor
(<i>wR</i>) and goodness of fit (<i>S</i>) are based on <i>F</i>^2^.
<i>R</i>-factor (gt) are based on <i>F</i>. The threshold expression of
<i>F</i>^2^ > 2.0 \s(<i>F</i>^2^) is used only for calculating <i>R</i>-factor
(gt).
;
_reflns_number_total     3411
_reflns_number_gt     2842
_reflns_threshold_expression     F^2^>2.0\s(F^2^)
_refine_ls_structure_factor_coef     Fsqd
_refine_ls_R_factor_gt     0.0340
_refine_ls_wR_factor_ref     0.0946
_refine_ls_goodness_of_fit_ref     1.011
_refine_ls_number_reflns     3411
_refine_ls_number_parameters     199
_refine_ls_number_restraints     0
_refine_ls_hydrogen_treatment     constr
_refine_ls_weighting_scheme     calc
_refine_ls_weighting_details
            'w = 1/[\s^2^(Fo^2^)+(0.0484P)^2^+1.5727P] where P=(Fo^2^+2Fc^2^)/3'
_atom_sites_solution_hydrogens     geom
_atom_sites_solution_primary     direct
_atom_sites_solution_secondary     difmap
_refine_ls_shift/su_max     0.001
_refine_diff_density_max     0.370
_refine_diff_density_min     -0.300
_refine_ls_extinction_method     none
_refine_ls_extinction_coef     ?
loop_
    _atom_type_symbol
    _atom_type_description
    _atom_type_scat_dispersion_real
    _atom_type_scat_dispersion_imag
    _atom_type_scat_source
    'C' 'C' 0.0033 0.0016
;
International Tables for Crystallography
(1992, Vol. C, Tables 4.2.6.8 and 6.1.1.4)
;
    'H' 'H' 0.0000 0.0000
;
International Tables for Crystallography
(1992, Vol. C, Table 6.1.1.4)
;
    'N' 'N' 0.0061 0.0033
;
International Tables for Crystallography
(1992, Vol. C, Tables 4.2.6.8 and 6.1.1.4)
;
    'O' 'O' 0.0106 0.0060
;
International Tables for Crystallography
(1992, Vol. C, Tables 4.2.6.8 and 6.1.1.4)
;
    'Cl' 'Cl' 0.1484 0.1585
;
International Tables for Crystallography
(1992, Vol. C, Tables 4.2.6.8 and 6.1.1.4)
;
_computing_data_collection     '<i>WinAFC</i> (Rigaku, 1999)'
_computing_cell_refinement     '<i>WinAFC</i> (Rigaku, 1999)'
_computing_data_reduction     '<i>WinAFC</i> (Rigaku, 1999)'
_computing_structure_solution     'SHELXS97 (Sheldrick, 2008)'
_computing_structure_refinement     'SHELXL97 (Sheldrick, 2008)'
_computing_molecular_graphics     'CrystalStructure (Rigaku, 2010)'
_computing_publication_material     'CrystalStructure (Rigaku, 2010)'
loop_
    _atom_site_type_symbol
    _atom_site_label
    _atom_site_fract_x
    _atom_site_fract_y
    _atom_site_fract_z
    _atom_site_U_iso_or_equiv
    _atom_site_adp_type
    _atom_site_calc_flag
    _atom_site_refinement_flags
    _atom_site_occupancy
    _atom_site_symmetry_multiplicity
    _atom_site_disorder_assembly
    _atom_site_disorder_group
    Cl Cl1 0.35615(4) 0.728872(14) 0.62619(5) 0.03107(12) Uani d . 1.0 8 . .
    Cl Cl2 0.08088(4) 0.696080(16) 0.16439(5) 0.03462(13) Uani d . 1.0 8 . .
    O O3 0.15191(10) 0.59834(4) 0.20309(12) 0.0270(3) Uani d . 1.0 8 . .
    O O4 0.39867(10) 0.54598(4) 0.48567(12) 0.0250(3) Uani d . 1.0 8 . .
    N N5 0.35872(12) 0.45877(5) 0.35813(15) 0.0254(3) Uani d . 1.0 8 . .
    C C6 0.19963(14) 0.62709(5) 0.30470(16) 0.0225(3) Uani d . 1.0 8 . .
    C C7 0.27643(13) 0.61039(5) 0.41191(16) 0.0207(3) Uani d . 1.0 8 . .
    C C8 0.31307(14) 0.55972(5) 0.41132(16) 0.0214(3) Uani d . 1.0 8 . .
    C C9 0.22286(14) 0.70675(6) 0.39517(17) 0.0250(4) Uani d . 1.0 8 . .
    C C10 0.32453(14) 0.64196(5) 0.51118(16) 0.0214(3) Uani d . 1.0 8 . .
    C C11 0.29724(14) 0.68935(5) 0.50180(17) 0.0230(4) Uani d . 1.0 8 . .
    C C12 0.24579(14) 0.53004(6) 0.31714(17) 0.0232(4) Uani d . 1.0 8 . .
    C C13 0.45884(15) 0.34680(6) 0.17648(18) 0.0281(4) Uani d . 1.0 8 . .
    C C14 0.27199(14) 0.48304(6) 0.29639(17) 0.0245(4) Uani d . 1.0 8 . .
    C C15 0.37317(15) 0.40812(6) 0.33640(18) 0.0266(4) Uani d . 1.0 8 . .
    C C16 0.17522(14) 0.67549(6) 0.29714(17) 0.0245(4) Uani d . 1.0 8 . .
    C C17 0.58227(15) 0.41186(8) 0.01394(19) 0.0354(5) Uani d . 1.0 8 . .
    C C18 0.13558(14) 0.55016(6) 0.25306(19) 0.0262(4) Uani d . 1.0 8 . .
    C C19 0.59128(16) 0.36417(8) -0.0169(2) 0.0383(5) Uani d . 1.0 8 . .
    C C20 0.51113(15) 0.42726(6) 0.12718(18) 0.0286(4) Uani d . 1.0 8 . .
    C C21 0.44961(13) 0.39468(6) 0.20942(17) 0.0226(4) Uani d . 1.0 8 . .
    C C22 0.52919(17) 0.33175(7) 0.0642(2) 0.0360(5) Uani d . 1.0 8 . .
    H H5 0.4091 0.4738 0.4140 0.0305 Uiso calc R 1.0 8 . .
    H H9 0.2052 0.7395 0.3899 0.0300 Uiso calc R 1.0 8 . .
    H H10 0.3758 0.6309 0.5848 0.0257 Uiso calc R 1.0 8 . .
    H H13 0.4163 0.3243 0.2319 0.0337 Uiso calc R 1.0 8 . .
    H H14 0.2230 0.4662 0.2311 0.0294 Uiso calc R 1.0 8 . .
    H H15A 0.2940 0.3938 0.3233 0.0319 Uiso calc R 1.0 8 . .
    H H15B 0.4081 0.3943 0.4245 0.0319 Uiso calc R 1.0 8 . .
    H H17 0.6247 0.4342 -0.0422 0.0425 Uiso calc R 1.0 8 . .
    H H18A 0.1104 0.5301 0.1713 0.0315 Uiso calc R 1.0 8 . .
    H H18B 0.0718 0.5495 0.3260 0.0315 Uiso calc R 1.0 8 . .
    H H19 0.6402 0.3538 -0.0937 0.0459 Uiso calc R 1.0 8 . .
    H H20 0.5049 0.4601 0.1479 0.0344 Uiso calc R 1.0 8 . .
    H H22 0.5349 0.2990 0.0426 0.0433 Uiso calc R 1.0 8 . .
loop_
    _atom_site_aniso_label
    _atom_site_aniso_U_11
    _atom_site_aniso_U_22
    _atom_site_aniso_U_33
    _atom_site_aniso_U_12
    _atom_site_aniso_U_13
    _atom_site_aniso_U_23
    Cl1 0.0410(3) 0.0228(2) 0.0294(3) -0.00185(17) -0.00490(18) -0.00298(15)
    Cl2 0.0342(3) 0.0345(3) 0.0352(3) 0.00614(17) -0.01121(18) 0.00487(18)
    O3 0.0296(6) 0.0275(6) 0.0239(6) -0.0012(5) -0.0059(5) -0.0005(5)
    O4 0.0252(6) 0.0244(6) 0.0255(6) 0.0005(5) -0.0039(5) 0.0005(5)
    N5 0.0264(7) 0.0227(7) 0.0272(7) -0.0027(6) 0.0003(6) -0.0041(6)
    C6 0.0212(8) 0.0271(8) 0.0192(7) -0.0011(6) 0.0023(6) -0.0004(6)
    C7 0.0193(7) 0.0227(8) 0.0202(7) -0.0019(6) 0.0033(6) 0.0004(6)
    C8 0.0222(8) 0.0230(7) 0.0191(7) -0.0011(6) 0.0036(6) 0.0008(6)
    C9 0.0257(8) 0.0228(8) 0.0265(8) 0.0020(7) 0.0049(7) 0.0025(7)
    C10 0.0210(8) 0.0239(8) 0.0193(7) -0.0013(6) 0.0015(6) 0.0013(6)
    C11 0.0238(8) 0.0230(8) 0.0222(8) -0.0023(6) 0.0033(7) -0.0013(6)
    C12 0.0225(8) 0.0260(8) 0.0210(8) -0.0019(7) 0.0015(7) -0.0016(6)
    C13 0.0261(8) 0.0300(9) 0.0281(9) 0.0022(7) -0.0025(7) -0.0038(7)
    C14 0.0235(8) 0.0285(8) 0.0215(8) -0.0035(7) 0.0034(7) -0.0031(6)
    C15 0.0284(9) 0.0219(8) 0.0295(9) -0.0015(7) 0.0053(7) -0.0014(7)
    C16 0.0221(8) 0.0287(8) 0.0226(8) 0.0027(7) 0.0002(7) 0.0052(6)
    C17 0.0203(9) 0.0581(12) 0.0278(9) -0.0083(8) 0.0005(7) 0.0030(9)
    C18 0.0248(8) 0.0273(8) 0.0267(8) -0.0026(7) -0.0024(7) -0.0032(7)
    C19 0.0223(9) 0.0652(14) 0.0272(9) 0.0032(9) 0.0012(7) -0.0125(9)
    C20 0.0221(8) 0.0345(9) 0.0294(9) -0.0055(7) -0.0018(7) -0.0007(7)
    C21 0.0168(7) 0.0286(8) 0.0225(8) -0.0007(6) -0.0017(6) -0.0027(6)
    C22 0.0321(10) 0.0424(10) 0.0337(10) 0.0062(8) -0.0031(8) -0.0126(8)
_geom_special_details
;
;
loop_
    _geom_bond_atom_site_label_1
    _geom_bond_atom_site_label_2
    _geom_bond_site_symmetry_1
    _geom_bond_site_symmetry_2
    _geom_bond_distance
    _geom_bond_publ_flag
    Cl1 C11 . . 1.7408(17) no
    Cl2 C16 . . 1.7322(18) no
    O3 C6 . . 1.3581(19) no
    O3 C18 . . 1.451(2) no
    O4 C8 . . 1.251(2) no
    N5 C14 . . 1.328(3) no
    N5 C15 . . 1.456(3) no
    C6 C7 . . 1.404(3) no
    C6 C16 . . 1.398(3) no
    C7 C8 . . 1.492(2) no
    C7 C10 . . 1.395(2) no
    C8 C12 . . 1.432(3) no
    C9 C11 . . 1.390(3) no
    C9 C16 . . 1.379(3) no
    C10 C11 . . 1.378(2) no
    C12 C14 . . 1.376(3) no
    C12 C18 . . 1.494(3) no
    C13 C21 . . 1.392(3) no
    C13 C22 . . 1.380(3) no
    C15 C21 . . 1.512(3) no
    C17 C19 . . 1.383(4) no
    C17 C20 . . 1.395(3) no
    C19 C22 . . 1.379(3) no
    C20 C21 . . 1.385(3) no
    N5 H5 . . 0.880 no
    C9 H9 . . 0.950 no
    C10 H10 . . 0.950 no
    C13 H13 . . 0.950 no
    C14 H14 . . 0.950 no
    C15 H15A . . 0.990 no
    C15 H15B . . 0.990 no
    C17 H17 . . 0.950 no
    C18 H18A . . 0.990 no
    C18 H18B . . 0.990 no
    C19 H19 . . 0.950 no
    C20 H20 . . 0.950 no
    C22 H22 . . 0.950 no
loop_
    _geom_contact_atom_site_label_1
    _geom_contact_atom_site_label_2
    _geom_contact_distance
    _geom_contact_site_symmetry_1
    _geom_contact_site_symmetry_2
    _geom_contact_publ_flag
    Cl2 O3 2.9012(14) . . no
    O3 C8 2.874(2) . . no
    O4 N5 2.7737(19) . . no
    O4 C10 2.851(2) . . no
    O4 C14 2.884(2) . . no
    N5 C8 2.943(3) . . no
    N5 C20 2.894(3) . . no
    C6 C11 2.771(3) . . no
    C6 C12 2.797(3) . . no
    C7 C9 2.796(3) . . no
    C7 C18 2.761(3) . . no
    C10 C16 2.777(3) . . no
    C13 C17 2.760(3) . . no
    C14 C20 3.504(3) . . no
    C14 C21 3.307(3) . . no
    C16 C18 3.596(3) . . no
    C19 C21 2.781(3) . . no
    C20 C22 2.772(3) . . no
    Cl1 C9 3.4408(19) . 3_565 no
    Cl1 C13 3.5107(19) . 5_666 no
    Cl1 C22 3.592(3) . 5_666 no
    Cl2 C11 3.566(2) . 8_455 no
    O3 N5 3.592(3) . 4_564 no
    O3 C15 3.425(3) . 4_564 no
    O3 C19 3.544(3) . 5_665 no
    O4 O4 3.4773(18) . 5_666 no
    O4 N5 3.108(2) . 5_666 no
    O4 C14 3.569(3) . 4_565 no
    O4 C15 3.329(3) . 5_666 no
    O4 C18 3.481(3) . 8_555 no
    N5 O3 3.592(3) . 4_565 no
    N5 O4 3.108(2) . 5_666 no
    N5 C17 3.599(3) . 8_455 no
    C6 C19 3.579(3) . 5_665 no
    C9 Cl1 3.4408(19) . 3_564 no
    C9 C22 3.433(3) . 4_565 no
    C10 C13 3.569(3) . 4_565 no
    C11 Cl2 3.566(2) . 8_555 no
    C11 C13 3.475(3) . 4_565 no
    C13 Cl1 3.5107(19) . 5_666 no
    C13 C10 3.569(3) . 4_564 no
    C13 C11 3.475(3) . 4_564 no
    C14 O4 3.569(3) . 4_564 no
    C14 C17 3.430(3) . 8_455 no
    C14 C20 3.421(3) . 8_455 no
    C15 O3 3.425(3) . 4_565 no
    C15 O4 3.329(3) . 5_666 no
    C15 C17 3.574(3) . 8_455 no
    C16 C22 3.398(3) . 4_565 no
    C17 N5 3.599(3) . 8_555 no
    C17 C14 3.430(3) . 8_555 no
    C17 C15 3.574(3) . 8_555 no
    C18 O4 3.481(3) . 8_455 no
    C19 O3 3.544(3) . 5_665 no
    C19 C6 3.579(3) . 5_665 no
    C20 C14 3.421(3) . 8_555 no
    C22 Cl1 3.592(3) . 5_666 no
    C22 C9 3.433(3) . 4_564 no
    C22 C16 3.398(3) . 4_564 no
    Cl1 H9 2.7981 . . no
    Cl1 H10 2.8069 . . no
    Cl2 H9 2.8075 . . no
    O4 H5 2.1512 . . no
    O4 H10 2.5850 . . no
    N5 H20 2.5602 . . no
    C6 H9 3.2783 . . no
    C6 H10 3.2801 . . no
    C6 H18A 3.1745 . . no
    C6 H18B 2.6342 . . no
    C7 H18B 2.9925 . . no
    C8 H5 2.6624 . . no
    C8 H10 2.6746 . . no
    C8 H14 3.2926 . . no
    C8 H18A 3.3067 . . no
    C8 H18B 2.8563 . . no
    C9 H10 3.2716 . . no
    C10 H9 3.2726 . . no
    C12 H5 2.5989 . . no
    C13 H15A 2.6653 . . no
    C13 H15B 2.7295 . . no
    C13 H19 3.2485 . . no
    C13 H20 3.2564 . . no
    C14 H15A 2.5490 . . no
    C14 H15B 3.1763 . . no
    C14 H18A 2.5431 . . no
    C14 H18B 2.9566 . . no
    C14 H20 3.0445 . . no
    C15 H13 2.6087 . . no
    C15 H14 2.5581 . . no
    C15 H20 2.7292 . . no
    C17 H22 3.2478 . . no
    C18 H14 2.5802 . . no
    C19 H13 3.2458 . . no
    C19 H20 3.2642 . . no
    C20 H5 3.1890 . . no
    C20 H13 3.2529 . . no
    C20 H14 3.5740 . . no
    C20 H15A 3.2015 . . no
    C20 H15B 3.1408 . . no
    C20 H19 3.2661 . . no
    C21 H5 2.9716 . . no
    C21 H14 3.2721 . . no
    C21 H17 3.2625 . . no
    C21 H22 3.2644 . . no
    C22 H17 3.2473 . . no
    H5 H14 2.7144 . . no
    H5 H15A 2.7426 . . no
    H5 H15B 2.2499 . . no
    H5 H20 2.7282 . . no
    H13 H15A 2.5495 . . no
    H13 H15B 2.6719 . . no
    H13 H22 2.3245 . . no
    H14 H15A 2.3613 . . no
    H14 H15B 3.4285 . . no
    H14 H18A 2.2803 . . no
    H14 H18B 3.0427 . . no
    H14 H20 3.2864 . . no
    H15A H20 3.4440 . . no
    H15B H20 3.3569 . . no
    H17 H19 2.3321 . . no
    H17 H20 2.3436 . . no
    H19 H22 2.3289 . . no
    Cl1 H9 3.1181 . 3_565 no
    Cl1 H13 3.5668 . 4_565 no
    Cl1 H13 3.2600 . 5_666 no
    Cl1 H19 3.5454 . 7_655 no
    Cl1 H22 3.4083 . 5_666 no
    Cl1 H22 2.8136 . 7_655 no
    Cl2 H9 3.4352 . 3_564 no
    Cl2 H15B 3.3943 . 4_564 no
    Cl2 H19 3.5181 . 5_665 no
    Cl2 H22 3.3865 . 2_555 no
    O3 H5 3.4434 . 4_564 no
    O3 H15A 3.5892 . 4_564 no
    O3 H15B 2.6846 . 4_564 no
    O3 H17 3.0772 . 5_665 no
    O3 H19 2.8986 . 5_665 no
    O4 H5 2.4314 . 5_666 no
    O4 H14 2.6862 . 4_565 no
    O4 H15B 2.8852 . 5_666 no
    O4 H18A 2.7604 . 4_565 no
    O4 H18A 2.8400 . 8_555 no
    O4 H18B 3.4985 . 8_555 no
    O4 H20 3.5806 . 5_666 no
    N5 H17 3.2276 . 8_455 no
    N5 H18A 2.9479 . 4_565 no
    N5 H18A 3.5007 . 8_555 no
    C6 H17 3.5927 . 5_665 no
    C6 H19 2.7245 . 5_665 no
    C7 H19 3.2656 . 5_665 no
    C8 H14 3.0884 . 4_565 no
    C8 H17 3.5062 . 5_665 no
    C8 H18A 3.5501 . 8_555 no
    C9 H22 3.2255 . 4_565 no
    C10 H13 3.5411 . 4_565 no
    C10 H15A 3.3524 . 4_565 no
    C10 H15B 3.2487 . 5_666 no
    C11 H13 3.2488 . 4_565 no
    C12 H17 3.1140 . 5_665 no
    C12 H20 3.3837 . 8_455 no
    C13 H10 2.9701 . 5_666 no
    C14 H17 3.5246 . 5_665 no
    C14 H17 3.1469 . 8_455 no
    C14 H20 3.1337 . 8_455 no
    C15 H10 3.1335 . 5_666 no
    C15 H17 3.4792 . 8_455 no
    C15 H18A 3.5736 . 4_565 no
    C16 H19 2.9361 . 5_665 no
    C16 H22 3.3726 . 4_565 no
    C17 H14 3.2418 . 8_555 no
    C17 H15A 2.8789 . 8_555 no
    C17 H18B 2.6983 . 4_564 no
    C18 H5 3.2627 . 4_564 no
    C18 H15B 3.4691 . 4_564 no
    C18 H17 3.5334 . 4_565 no
    C18 H17 3.3747 . 5_665 no
    C18 H20 3.0867 . 8_455 no
    C19 H15A 3.0330 . 8_555 no
    C19 H18B 3.3900 . 4_564 no
    C20 H10 3.3922 . 5_666 no
    C20 H14 2.9477 . 8_555 no
    C20 H15A 3.3691 . 8_555 no
    C20 H18B 3.0242 . 4_564 no
    C20 H18B 3.5530 . 8_555 no
    C21 H10 2.8430 . 5_666 no
    C22 H10 3.5942 . 5_666 no
    H5 O3 3.4434 . 4_565 no
    H5 O4 2.4314 . 5_666 no
    H5 C18 3.2627 . 4_565 no
    H5 H5 2.9979 . 5_666 no
    H5 H18A 2.4038 . 4_565 no
    H5 H18A 2.8905 . 8_555 no
    H5 H18B 3.5998 . 8_555 no
    H9 Cl1 3.1181 . 3_564 no
    H9 Cl2 3.4352 . 3_565 no
    H9 H13 3.1291 . 2_555 no
    H9 H22 3.2522 . 4_565 no
    H9 H22 3.4450 . 7_655 no
    H10 C13 2.9701 . 5_666 no
    H10 C15 3.1335 . 5_666 no
    H10 C20 3.3922 . 5_666 no
    H10 C21 2.8430 . 5_666 no
    H10 C22 3.5942 . 5_666 no
    H10 H13 3.1695 . 5_666 no
    H10 H14 3.2613 . 4_565 no
    H10 H15A 3.0153 . 4_565 no
    H10 H15B 2.5476 . 5_666 no
    H13 Cl1 3.5668 . 4_564 no
    H13 Cl1 3.2600 . 5_666 no
    H13 C10 3.5411 . 4_564 no
    H13 C11 3.2488 . 4_564 no
    H13 H9 3.1291 . 2_545 no
    H13 H10 3.1695 . 5_666 no
    H14 O4 2.6862 . 4_564 no
    H14 C8 3.0884 . 4_564 no
    H14 C17 3.2418 . 8_455 no
    H14 C20 2.9477 . 8_455 no
    H14 H10 3.2613 . 4_564 no
    H14 H17 3.2271 . 8_455 no
    H14 H20 2.7166 . 8_455 no
    H15A O3 3.5892 . 4_565 no
    H15A C10 3.3524 . 4_564 no
    H15A C17 2.8789 . 8_455 no
    H15A C19 3.0330 . 8_455 no
    H15A C20 3.3691 . 8_455 no
    H15A H10 3.0153 . 4_564 no
    H15A H17 3.0194 . 8_455 no
    H15A H19 3.2603 . 8_455 no
    H15B Cl2 3.3943 . 4_565 no
    H15B O3 2.6846 . 4_565 no
    H15B O4 2.8852 . 5_666 no
    H15B C10 3.2487 . 5_666 no
    H15B C18 3.4691 . 4_565 no
    H15B H10 2.5476 . 5_666 no
    H15B H17 3.5708 . 8_455 no
    H15B H18A 3.1415 . 4_565 no
    H17 O3 3.0772 . 5_665 no
    H17 N5 3.2276 . 8_555 no
    H17 C6 3.5927 . 5_665 no
    H17 C8 3.5062 . 5_665 no
    H17 C12 3.1140 . 5_665 no
    H17 C14 3.5246 . 5_665 no
    H17 C14 3.1469 . 8_555 no
    H17 C15 3.4792 . 8_555 no
    H17 C18 3.5334 . 4_564 no
    H17 C18 3.3747 . 5_665 no
    H17 H14 3.2271 . 8_555 no
    H17 H15A 3.0194 . 8_555 no
    H17 H15B 3.5708 . 8_555 no
    H17 H18A 3.3813 . 5_665 no
    H17 H18B 2.5793 . 4_564 no
    H17 H20 3.4719 . 5_665 no
    H18A O4 2.7604 . 4_564 no
    H18A O4 2.8400 . 8_455 no
    H18A N5 2.9479 . 4_564 no
    H18A N5 3.5007 . 8_455 no
    H18A C8 3.5501 . 8_455 no
    H18A C15 3.5736 . 4_564 no
    H18A H5 2.4038 . 4_564 no
    H18A H5 2.8905 . 8_455 no
    H18A H15B 3.1415 . 4_564 no
    H18A H17 3.3813 . 5_665 no
    H18A H20 2.8599 . 8_455 no
    H18B O4 3.4985 . 8_455 no
    H18B C17 2.6983 . 4_565 no
    H18B C19 3.3900 . 4_565 no
    H18B C20 3.0242 . 4_565 no
    H18B C20 3.5530 . 8_455 no
    H18B H5 3.5998 . 8_455 no
    H18B H17 2.5793 . 4_565 no
    H18B H20 3.1266 . 4_565 no
    H18B H20 2.6531 . 8_455 no
    H19 Cl1 3.5454 . 7_645 no
    H19 Cl2 3.5181 . 5_665 no
    H19 O3 2.8986 . 5_665 no
    H19 C6 2.7245 . 5_665 no
    H19 C7 3.2656 . 5_665 no
    H19 C16 2.9361 . 5_665 no
    H19 H15A 3.2603 . 8_555 no
    H20 O4 3.5806 . 5_666 no
    H20 C12 3.3837 . 8_555 no
    H20 C14 3.1337 . 8_555 no
    H20 C18 3.0867 . 8_555 no
    H20 H14 2.7166 . 8_555 no
    H20 H17 3.4719 . 5_665 no
    H20 H18A 2.8599 . 8_555 no
    H20 H18B 3.1266 . 4_564 no
    H20 H18B 2.6531 . 8_555 no
    H20 H20 3.5598 . 5_665 no
    H22 Cl1 3.4083 . 5_666 no
    H22 Cl1 2.8136 . 7_645 no
    H22 Cl2 3.3865 . 2_545 no
    H22 C9 3.2255 . 4_564 no
    H22 C16 3.3726 . 4_564 no
    H22 H9 3.2522 . 4_564 no
    H22 H9 3.4450 . 7_645 no
loop_
    _geom_angle_atom_site_label_1
    _geom_angle_atom_site_label_2
    _geom_angle_atom_site_label_3
    _geom_angle_site_symmetry_1
    _geom_angle_site_symmetry_2
    _geom_angle_site_symmetry_3
    _geom_angle
    _geom_angle_publ_flag
    C6 O3 C18 . . . 112.97(12) no
    C14 N5 C15 . . . 122.12(14) no
    O3 C6 C7 . . . 122.55(13) no
    O3 C6 C16 . . . 118.21(14) no
    C7 C6 C16 . . . 119.16(14) no
    C6 C7 C8 . . . 119.51(13) no
    C6 C7 C10 . . . 119.71(14) no
    C8 C7 C10 . . . 120.61(14) no
    O4 C8 C7 . . . 120.75(14) no
    O4 C8 C12 . . . 124.53(14) no
    C7 C8 C12 . . . 114.69(14) no
    C11 C9 C16 . . . 118.72(16) no
    C7 C10 C11 . . . 119.57(14) no
    Cl1 C11 C9 . . . 118.55(12) no
    Cl1 C11 C10 . . . 119.79(13) no
    C9 C11 C10 . . . 121.67(15) no
    C8 C12 C14 . . . 122.53(15) no
    C8 C12 C18 . . . 117.64(15) no
    C14 C12 C18 . . . 119.47(15) no
    C21 C13 C22 . . . 120.64(16) no
    N5 C14 C12 . . . 126.74(16) no
    N5 C15 C21 . . . 114.83(14) no
    Cl2 C16 C6 . . . 119.12(13) no
    Cl2 C16 C9 . . . 119.72(13) no
    C6 C16 C9 . . . 121.15(15) no
    C19 C17 C20 . . . 120.23(18) no
    O3 C18 C12 . . . 112.27(13) no
    C17 C19 C22 . . . 119.87(18) no
    C17 C20 C21 . . . 119.91(17) no
    C13 C21 C15 . . . 117.33(15) no
    C13 C21 C20 . . . 119.22(15) no
    C15 C21 C20 . . . 123.44(16) no
    C13 C22 C19 . . . 120.12(19) no
    C14 N5 H5 . . . 118.942 no
    C15 N5 H5 . . . 118.939 no
    C11 C9 H9 . . . 120.638 no
    C16 C9 H9 . . . 120.643 no
    C7 C10 H10 . . . 120.227 no
    C11 C10 H10 . . . 120.204 no
    C21 C13 H13 . . . 119.676 no
    C22 C13 H13 . . . 119.686 no
    N5 C14 H14 . . . 116.629 no
    C12 C14 H14 . . . 116.629 no
    N5 C15 H15A . . . 108.564 no
    N5 C15 H15B . . . 108.559 no
    C21 C15 H15A . . . 108.561 no
    C21 C15 H15B . . . 108.557 no
    H15A C15 H15B . . . 107.537 no
    C19 C17 H17 . . . 119.888 no
    C20 C17 H17 . . . 119.880 no
    O3 C18 H18A . . . 109.152 no
    O3 C18 H18B . . . 109.161 no
    C12 C18 H18A . . . 109.151 no
    C12 C18 H18B . . . 109.152 no
    H18A C18 H18B . . . 107.860 no
    C17 C19 H19 . . . 120.063 no
    C22 C19 H19 . . . 120.065 no
    C17 C20 H20 . . . 120.039 no
    C21 C20 H20 . . . 120.047 no
    C13 C22 H22 . . . 119.943 no
    C19 C22 H22 . . . 119.938 no
loop_
    _geom_torsion_atom_site_label_1
    _geom_torsion_atom_site_label_2
    _geom_torsion_atom_site_label_3
    _geom_torsion_atom_site_label_4
    _geom_torsion_site_symmetry_1
    _geom_torsion_site_symmetry_2
    _geom_torsion_site_symmetry_3
    _geom_torsion_site_symmetry_4
    _geom_torsion
    _geom_torsion_publ_flag
    C6 O3 C18 C12 . . . . -51.66(17) no
    C6 O3 C18 H18A . . . . -172.8 no
    C6 O3 C18 H18B . . . . 69.5 no
    C18 O3 C6 C7 . . . . 29.69(19) no
    C18 O3 C6 C16 . . . . -153.42(12) no
    C14 N5 C15 C21 . . . . 89.40(18) no
    C14 N5 C15 H15A . . . . -32.3 no
    C14 N5 C15 H15B . . . . -148.9 no
    C15 N5 C14 C12 . . . . 175.36(14) no
    C15 N5 C14 H14 . . . . -4.6 no
    H5 N5 C14 C12 . . . . -4.6 no
    H5 N5 C14 H14 . . . . 175.4 no
    H5 N5 C15 C21 . . . . -90.6 no
    H5 N5 C15 H15A . . . . 147.7 no
    H5 N5 C15 H15B . . . . 31.1 no
    O3 C6 C7 C8 . . . . 3.3(3) no
    O3 C6 C7 C10 . . . . 178.56(12) no
    O3 C6 C16 Cl2 . . . . 2.8(2) no
    O3 C6 C16 C9 . . . . -178.65(12) no
    C7 C6 C16 Cl2 . . . . 179.76(12) no
    C7 C6 C16 C9 . . . . -1.6(3) no
    C16 C6 C7 C8 . . . . -173.54(13) no
    C16 C6 C7 C10 . . . . 1.7(3) no
    C6 C7 C8 O4 . . . . 165.29(13) no
    C6 C7 C8 C12 . . . . -12.7(2) no
    C6 C7 C10 C11 . . . . -0.8(3) no
    C6 C7 C10 H10 . . . . 179.2 no
    C8 C7 C10 C11 . . . . 174.38(12) no
    C8 C7 C10 H10 . . . . -5.6 no
    C10 C7 C8 O4 . . . . -9.9(3) no
    C10 C7 C8 C12 . . . . 172.11(13) no
    O4 C8 C12 C14 . . . . -2.0(3) no
    O4 C8 C12 C18 . . . . 171.05(13) no
    C7 C8 C12 C14 . . . . 175.92(13) no
    C7 C8 C12 C18 . . . . -11.05(19) no
    C11 C9 C16 Cl2 . . . . 179.25(12) no
    C11 C9 C16 C6 . . . . 0.7(3) no
    C16 C9 C11 Cl1 . . . . -179.46(13) no
    C16 C9 C11 C10 . . . . 0.3(3) no
    H9 C9 C11 Cl1 . . . . 0.5 no
    H9 C9 C11 C10 . . . . -179.7 no
    H9 C9 C16 Cl2 . . . . -0.8 no
    H9 C9 C16 C6 . . . . -179.3 no
    C7 C10 C11 Cl1 . . . . 179.54(12) no
    C7 C10 C11 C9 . . . . -0.2(3) no
    H10 C10 C11 Cl1 . . . . -0.5 no
    H10 C10 C11 C9 . . . . 179.8 no
    C8 C12 C14 N5 . . . . 0.6(3) no
    C8 C12 C14 H14 . . . . -179.4 no
    C8 C12 C18 O3 . . . . 43.1(2) no
    C8 C12 C18 H18A . . . . 164.3 no
    C8 C12 C18 H18B . . . . -78.0 no
    C14 C12 C18 O3 . . . . -143.61(15) no
    C14 C12 C18 H18A . . . . -22.5 no
    C14 C12 C18 H18B . . . . 95.2 no
    C18 C12 C14 N5 . . . . -172.27(14) no
    C18 C12 C14 H14 . . . . 7.7 no
    C21 C13 C22 C19 . . . .  0.0(3) no
    C21 C13 C22 H22 . . . . 180.0 no
    C22 C13 C21 C15 . . . . -178.49(14) no
    C22 C13 C21 C20 . . . . 0.6(3) no
    H13 C13 C21 C15 . . . . 1.5 no
    H13 C13 C21 C20 . . . . -179.4 no
    H13 C13 C22 C19 . . . . 180.0 no
    H13 C13 C22 H22 . . . .  0.0 no
    N5 C15 C21 C13 . . . . -174.97(12) no
    N5 C15 C21 C20 . . . . 6.0(2) no
    H15A C15 C21 C13 . . . . -53.3 no
    H15A C15 C21 C20 . . . . 127.7 no
    H15B C15 C21 C13 . . . . 63.3 no
    H15B C15 C21 C20 . . . . -115.7 no
    C19 C17 C20 C21 . . . . 0.2(3) no
    C19 C17 C20 H20 . . . . -179.8 no
    C20 C17 C19 C22 . . . . 0.4(3) no
    C20 C17 C19 H19 . . . . -179.6 no
    H17 C17 C19 C22 . . . . -179.6 no
    H17 C17 C19 H19 . . . . 0.3 no
    H17 C17 C20 C21 . . . . -179.8 no
    H17 C17 C20 H20 . . . . 0.2 no
    C17 C19 C22 C13 . . . . -0.5(3) no
    C17 C19 C22 H22 . . . . 179.5 no
    H19 C19 C22 C13 . . . . 179.5 no
    H19 C19 C22 H22 . . . . -0.5 no
    C17 C20 C21 C13 . . . . -0.7(3) no
    C17 C20 C21 C15 . . . . 178.32(14) no
    H20 C20 C21 C13 . . . . 179.3 no
    H20 C20 C21 C15 . . . . -1.7 no
loop_
    _geom_hbond_atom_site_label_D
    _geom_hbond_atom_site_label_H
    _geom_hbond_atom_site_label_A
    _geom_hbond_site_symmetry_D
    _geom_hbond_site_symmetry_H
    _geom_hbond_site_symmetry_A
    _geom_hbond_distance_DH
    _geom_hbond_distance_HA
    _geom_hbond_distance_DA
    _geom_hbond_angle_DHA
    _geom_hbond_publ_flag
    N5 H5 O4 . . . 0.880 2.151 2.7737(19) 127.2 yes
