# Supplementary material for: 3-[(E)-(Benzyl­iminiumyl)meth­yl]-6,8-di­chloro-2H-chromen-4-olate
Source: Acta Crystallogr Sect E Struct Rep Online. 2013 Jul 10;69(Pt 8):o1225. doi: 10.1107/S1600536813018072 (PMC3793730; doi:10.1107/S1600536813018072)
Supplement: Supplementary file 2 [file e-69-o1225-Isup2.hkl]

# 
# h,k,l, Fc-squared, Fo-squared, sigma(Fo-squared) and status flag 
# 
data_I
_shelx_title '(E)-3-((benzyliminio)methyl)-6,8-dichloro-2H-chromen-4-olate' 
_shelx_refln_list_code          4 
_shelx_F_calc_maximum      250.47 
_exptl_crystal_F_000      1376.00 
_reflns_d_resolution_high  0.7693 
 
loop_ 
 _symmetry_equiv_pos_as_xyz 
 'x, y, z' 
 '-x+1/2, y+1/2, z' 
 'x, -y+1/2, z+1/2' 
 '-x+1/2, -y, z+1/2' 
 '-x, -y, -z' 
 'x-1/2, -y-1/2, -z' 
 '-x, y-1/2, -z-1/2' 
 'x-1/2, y, -z-1/2' 
 
_cell_length_a    11.3121 
_cell_length_b    28.2838 
_cell_length_c     9.2944 
_cell_angle_alpha  90.000 
_cell_angle_beta   90.000 
_cell_angle_gamma  90.000 
 
_shelx_F_squared_multiplier     1.000 
 
loop_ 
 _refln_index_h 
 _refln_index_k 
 _refln_index_l 
 _refln_F_squared_calc 
 _refln_F_squared_meas 
 _refln_F_squared_sigma 
 _refln_observed_status 
   2   0   0     8700.20     9794.76     60.73 o 
   4   0   0    25244.36    25026.67    229.20 o 
   6   0   0      341.05      345.50      8.52 o 
   8   0   0        0.98        8.94      6.74 o 
  10   0   0      156.22      134.34     10.11 o 
  12   0   0      241.05      239.82     17.61 o 
  14   0   0      710.25      698.52     28.38 o 
   2   1   0      134.76      169.56      5.25 o 
   4   1   0     6856.04     7438.80    123.94 o 
   6   1   0     2325.77     2287.67     26.44 o 
   8   1   0     1908.21     1848.99     20.65 o 
  10   1   0     1107.81     1117.07     26.95 o 
  12   1   0      124.58      126.41     10.82 o 
  14   1   0       27.67       11.79     17.19 o 
   2   2   0     1654.13     1734.65     19.24 o 
   4   2   0     1239.63     1352.17     31.13 o 
   6   2   0      376.25      472.95     14.87 o 
   8   2   0     3335.09     3532.09     72.48 o 
  10   2   0       45.65       40.79      9.26 o 
  12   2   0       28.34       41.36     10.20 o 
  14   2   0      331.19      305.41     22.89 o 
   2   3   0    10132.66    10204.56     66.06 o 
   4   3   0    11937.68    12703.17    424.89 o 
   6   3   0     8181.92     8415.24    289.11 o 
   8   3   0    16263.21    16876.18    337.05 o 
  10   3   0     2927.39     2997.08     42.35 o 
  12   3   0     3024.05     2926.27     47.41 o 
  14   3   0     1642.99     1672.41     40.57 o 
   0   4   0     6794.51     6598.89     41.29 o 
   2   4   0     7690.50     7988.80     60.19 o 
   4   4   0     1287.40     1292.65     62.30 o 
   6   4   0      428.33      466.55     25.28 o 
   8   4   0     5029.31     5372.49    126.22 o 
  10   4   0      717.54      746.89     24.37 o 
  12   4   0       81.90       79.97     12.24 o 
  14   4   0      381.55      332.55     25.76 o 
   2   5   0     2666.14     2847.25     69.66 o 
   4   5   0      369.52      446.03     20.40 o 
   6   5   0       75.11      111.52     10.75 o 
   8   5   0      202.47      219.39     14.39 o 
  10   5   0      496.21      490.28     21.45 o 
  12   5   0      265.01      246.64     19.12 o 
  14   5   0       70.82       47.78     13.92 o 
   0   6   0     2768.72     2766.32     33.31 o 
   2   6   0        1.08        0.39      2.94 o 
   4   6   0    13688.77    13918.54    697.63 o 
   6   6   0     3803.46     3596.09    175.33 o 
   8   6   0     3341.94     3474.45     40.42 o 
  10   6   0      531.57      505.63     20.51 o 
  12   6   0      151.61      131.99     12.11 o 
  14   6   0      868.71      812.08     31.90 o 
   2   7   0     9187.42     8548.13    200.44 o 
   4   7   0      192.34      141.92      5.49 o 
   6   7   0     1338.51     1355.45     72.69 o 
   8   7   0      401.71      426.05     17.21 o 
  10   7   0      129.44      139.49     10.53 o 
  12   7   0     2340.87     2206.47     41.96 o 
  14   7   0     1295.62     1198.04     36.76 o 
   0   8   0    17991.01    17166.82     94.88 o 
   2   8   0     9778.52     9446.86    191.52 o 
   4   8   0      729.95      779.88     28.71 o 
   6   8   0      985.03      853.68     53.70 o 
   8   8   0      523.55      491.34     17.36 o 
  10   8   0     1745.38     1764.82     34.80 o 
  12   8   0      580.14      536.39     25.36 o 
  14   8   0       30.77       28.61     13.32 o 
   2   9   0    20512.27    19996.50    318.71 o 
   4   9   0     2651.38     2543.53     86.62 o 
   6   9   0     4717.53     5029.45    125.99 o 
   8   9   0      213.19      231.21     14.41 o 
  10   9   0     2411.67     2374.50     39.48 o 
  12   9   0       64.70       68.51     11.10 o 
  14   9   0      361.13      340.33     25.56 o 
   0  10   0     1181.88     1072.71     14.04 o 
   2  10   0      136.34      188.53      8.19 o 
   4  10   0     1645.34     1664.99     37.91 o 
   6  10   0     7670.27     8236.14    332.69 o 
   8  10   0     1316.95     1256.12     26.50 o 
  10  10   0       73.07       72.59     10.48 o 
  12  10   0      140.48      183.83     17.04 o 
  14  10   0     1132.28     1026.97     35.44 o 
   2  11   0    18828.51    18212.60     95.39 o 
   4  11   0      717.81      661.99     30.53 o 
   6  11   0      524.14      581.30     22.37 o 
   8  11   0      393.71      408.64     17.04 o 
  10  11   0      317.33      330.50     18.03 o 
  12  11   0       25.82       26.03     10.03 o 
  14  11   0      318.38      370.92     24.79 o 
   0  12   0    16793.87    16958.92    116.90 o 
   2  12   0     4627.85     5174.18     94.71 o 
   4  12   0     2214.14     2178.22     39.26 o 
   6  12   0     5034.30     5113.30    289.19 o 
   8  12   0       12.36        9.96     10.48 o 
  10  12   0      538.30      569.71     22.39 o 
  12  12   0       10.06        0.69     14.29 o 
   2  13   0     8511.62     9005.65    174.97 o 
   4  13   0     1877.98     1873.45     83.48 o 
   6  13   0      883.20      906.83     34.03 o 
   8  13   0      975.69     1034.32     25.09 o 
  10  13   0      290.44      323.39     18.06 o 
  12  13   0       30.56       22.39     10.35 o 
   0  14   0     5871.04     6648.92     80.67 o 
   2  14   0      788.43     1026.01     26.48 o 
   4  14   0      245.05      275.06      7.80 o 
   6  14   0      440.43      445.53     23.59 o 
   8  14   0       46.74       58.97      8.54 o 
  10  14   0      590.42      566.63     22.64 o 
  12  14   0       95.76       93.25     11.72 o 
   2  15   0     2663.51     2679.21     38.34 o 
   4  15   0      183.98      182.65      8.62 o 
   6  15   0     1497.22     1493.34     26.60 o 
   8  15   0     2044.11     2153.30     35.42 o 
  10  15   0     1635.77     1550.58     35.96 o 
  12  15   0       92.19       92.66     11.12 o 
   0  16   0     2173.58     2307.63     25.83 o 
   2  16   0        8.20       -7.31      8.30 o 
   4  16   0     1258.75     1181.24     30.59 o 
   6  16   0      354.91      362.52     15.90 o 
   8  16   0     3875.50     3781.74     47.38 o 
  10  16   0     4752.80     4651.83     57.46 o 
  12  16   0      122.20       98.15     12.31 o 
   2  17   0      253.73      192.44      6.92 o 
   4  17   0      979.44      931.99     18.65 o 
   6  17   0        0.57       21.18      7.43 o 
   8  17   0     3271.29     3215.38     44.53 o 
  10  17   0       79.59       73.11     11.22 o 
  12  17   0       18.06        9.06     17.04 o 
   0  18   0      165.08      169.44      9.76 o 
   2  18   0      214.99      172.53     15.23 o 
   4  18   0      376.21      388.63     14.84 o 
   6  18   0     5878.85     5864.28     76.36 o 
   8  18   0      886.85      904.12     25.66 o 
  10  18   0     1348.67     1375.69     34.35 o 
  12  18   0     1484.93     1468.79     38.09 o 
   2  19   0     9979.83     9443.03     82.43 o 
   4  19   0      469.68      464.59     15.68 o 
   6  19   0     1511.60     1539.90     29.20 o 
   8  19   0     1312.98     1224.86     29.80 o 
  10  19   0      467.84      463.01     23.23 o 
  12  19   0     1183.04     1106.12     35.07 o 
   0  20   0     2393.88     2499.95     31.01 o 
   2  20   0     1694.29     1553.13     25.81 o 
   4  20   0     1614.53     1591.96     27.59 o 
   6  20   0     3207.79     3377.98     42.45 o 
   8  20   0      873.40      865.73     26.20 o 
  10  20   0       95.24      104.69     11.27 o 
  12  20   0        2.53       -5.40     16.94 o 
   2  21   0     6035.90     5799.22     69.40 o 
   4  21   0     3479.75     3268.56     40.64 o 
   6  21   0      319.64      307.61     17.11 o 
   8  21   0       20.28       13.47     12.48 o 
  10  21   0       22.33       27.96     10.03 o 
  12  21   0      601.73      630.26     29.75 o 
   0  22   0     4654.67     4759.94     45.15 o 
   2  22   0      182.23      162.80     12.58 o 
   4  22   0    15821.33    15953.23    174.64 o 
   6  22   0     2912.85     2894.12     41.61 o 
   8  22   0      434.54      435.89     21.57 o 
  10  22   0      243.15      257.36     18.85 o 
   2  23   0     2461.27     2336.21     33.63 o 
   6  23   0      104.07      105.24     10.40 o 
   8  23   0      131.06      111.28     10.50 o 
  10  23   0      130.98      150.49     12.33 o 
   0  24   0     3814.25     3497.04     41.16 o 
   2  24   0      549.03      513.28     18.03 o 
   4  24   0      248.84      242.28     20.93 o 
   6  24   0      596.44      597.47     22.09 o 
   8  24   0      191.44      203.12     16.82 o 
  10  24   0      708.74      782.36     30.81 o 
   2  25   0     1892.78     1679.02     30.44 o 
   4  25   0    10610.29    10045.08    105.58 o 
   6  25   0      527.22      503.70     21.94 o 
   8  25   0      458.03      497.48     22.89 o 
  10  25   0     1303.91     1278.11     36.73 o 
   0  26   0     1796.62     1832.46     31.98 o 
   2  26   0      852.00      721.51     22.34 o 
   6  26   0      130.47      162.33     10.90 o 
   8  26   0       71.14       86.79     11.52 o 
  10  26   0      214.89      168.87     15.43 o 
   2  27   0      199.77      210.62     14.98 o 
   4  27   0     1029.01     1089.11     27.96 o 
   6  27   0      449.22      431.23     21.52 o 
   8  27   0      446.75      462.49     22.91 o 
   0  28   0     3360.29     3400.30     44.78 o 
   2  28   0       26.47        4.90     11.32 o 
   4  28   0     2853.58     2647.16     42.95 o 
   6  28   0      367.25      371.04     20.19 o 
   8  28   0        3.90      -16.77     16.77 o 
   2  29   0       34.90       40.25      8.20 o 
   4  29   0      550.97      673.21     23.48 o 
   6  29   0      180.88      179.81     17.61 o 
   8  29   0     1955.47     2047.64     43.62 o 
   0  30   0     2039.84     1960.38     36.38 o 
   2  30   0       29.53       25.26      8.57 o 
   4  30   0      428.94      463.11     20.78 o 
   6  30   0       52.25       48.67     10.40 o 
   8  30   0        0.31      -17.86     17.86 o 
   2  31   0       39.39       49.76      9.06 o 
   4  31   0        4.75       16.45      8.45 o 
   6  31   0      119.72      104.57     11.24 o 
   0  32   0     1110.06     1122.96     30.61 o 
   2  32   0        5.60       22.54      7.93 o 
   4  32   0      192.10      204.48     17.46 o 
   6  32   0        0.05       -4.43     13.75 o 
   2  33   0      537.67      640.37     24.94 o 
   4  33   0        0.82      -13.92     13.92 o 
   6  33   0       31.29       14.61     15.58 o 
   0  34   0      150.00      148.46     11.59 o 
   2  34   0      559.22      520.02     24.17 o 
   4  34   0       24.40       -2.92     15.41 o 
   2  35   0       24.02       28.01      9.71 o 
   4  35   0      406.39      517.05     25.83 o 
   0  36   0       21.67       41.83     10.08 o 
   2  36   0       27.14       29.52      9.49 o 
   1   1   1      415.91      436.41      6.27 o 
   2   1   1     1211.49     1413.59     13.10 o 
   3   1   1    29015.10    31567.33    477.31 o 
   4   1   1      542.77      595.69      6.62 o 
   5   1   1      224.25      194.39      5.17 o 
   6   1   1      505.74      543.86      9.08 o 
   7   1   1       20.21       17.98      3.03 o 
   8   1   1      135.77      148.59      6.39 o 
   9   1   1       72.73       88.59      8.22 o 
  10   1   1      424.37      460.31     20.16 o 
  11   1   1       15.20       18.40     12.33 o 
  12   1   1       53.64       48.00     10.06 o 
  13   1   1       16.92       21.52     10.08 o 
  14   1   1      151.95      137.73     13.08 o 
   0   2   1     5347.00     5404.00     25.16 o 
   1   2   1     8684.73     8935.34     25.78 o 
   2   2   1    24762.03    26374.34    109.45 o 
   3   2   1    27447.13    29078.17    527.55 o 
   4   2   1     1751.39     1857.60     25.05 o 
   5   2   1      582.00      544.05      6.50 o 
   6   2   1      346.86      348.20      6.05 o 
   7   2   1     1386.42     1555.12     19.08 o 
   8   2   1     1054.05     1111.85     19.65 o 
   9   2   1       11.09        9.63     10.30 o 
  10   2   1      607.88      646.44     21.97 o 
  11   2   1      157.25      153.14     10.82 o 
  12   2   1      958.93      917.94     28.26 o 
  13   2   1      172.15      150.41     12.19 o 
  14   2   1       93.89       82.18     12.09 o 
   1   3   1     2443.34     2415.71     14.22 o 
   2   3   1    20563.13    21804.61    101.00 o 
   3   3   1     2539.36     2679.44     66.25 o 
   4   3   1     2968.35     3465.13     65.81 o 
   5   3   1      182.61      238.25      5.15 o 
   6   3   1       19.04       33.69      3.45 o 
   7   3   1        0.16       16.72      8.44 o 
   8   3   1      610.83      659.60      9.70 o 
   9   3   1      208.26      212.85     15.01 o 
  10   3   1      889.85      878.41     25.71 o 
  11   3   1       43.76       42.01      9.36 o 
  12   3   1       36.13       33.09     10.60 o 
  13   3   1      234.15      219.27     20.51 o 
  14   3   1      333.97      345.46     23.65 o 
   0   4   1     5227.46     4871.52     40.07 o 
   1   4   1     4736.57     4584.34     41.21 o 
   2   4   1     3182.47     3245.45     90.61 o 
   3   4   1     3665.23     4018.19    101.72 o 
   4   4   1      160.40      130.98      3.61 o 
   5   4   1     5316.23     5732.04    142.87 o 
   6   4   1     3370.56     3337.38     50.93 o 
   7   4   1      870.47      937.10     17.85 o 
   8   4   1     1248.31     1212.82     24.82 o 
   9   4   1     1407.67     1476.82     28.98 o 
  10   4   1     1289.41     1288.98     29.75 o 
  11   4   1        0.79        0.00     11.49 o 
  12   4   1      587.07      541.87     23.85 o 
  13   4   1      652.50      616.00     27.81 o 
  14   4   1      159.67      145.26     13.70 o 
   1   5   1    10834.14    10802.28     67.02 o 
   2   5   1    18319.64    17688.94    345.24 o 
   3   5   1       42.55       33.56      4.91 o 
   4   5   1     5740.52     5893.42    130.05 o 
   5   5   1     5519.98     5877.91    150.79 o 
   6   5   1      102.09      146.88      8.79 o 
   7   5   1      405.35      415.24     10.30 o 
   8   5   1      712.99      757.07     20.80 o 
   9   5   1       29.79       70.86      8.54 o 
  10   5   1      387.00      413.35     19.07 o 
  11   5   1      705.37      715.34     24.62 o 
  12   5   1      183.85      177.39     16.79 o 
  13   5   1      198.34      205.72     19.72 o 
  14   5   1        0.51      -14.84     15.75 o 
   0   6   1     3116.72     3093.43     26.40 o 
   1   6   1     6103.43     6089.91     28.82 o 
   2   6   1     6295.49     6236.42     84.11 o 
   3   6   1       29.74       53.52      2.79 o 
   4   6   1      170.22      214.18      8.45 o 
   5   6   1     1394.02     1263.37     41.01 o 
   6   6   1     9883.75    10212.81    183.78 o 
   7   6   1      989.30     1059.34     24.37 o 
   8   6   1     1503.67     1543.82     27.91 o 
   9   6   1       10.74       18.75      7.83 o 
  10   6   1       63.69       62.91      9.36 o 
  11   6   1      155.10      149.45     11.37 o 
  12   6   1      339.83      354.72     21.67 o 
  13   6   1        5.12       -0.62     15.06 o 
  14   6   1      263.82      236.56     21.57 o 
   1   7   1     8783.28     8493.32     33.53 o 
   2   7   1    14045.93    13653.71    140.40 o 
   3   7   1     4703.61     4680.56    120.67 o 
   4   7   1     2196.38     2312.52     73.72 o 
   5   7   1     3618.27     3635.38     93.68 o 
   6   7   1       77.19       67.92      3.08 o 
   7   7   1       94.45       85.39      4.90 o 
   8   7   1       12.86        9.31     10.01 o 
   9   7   1       38.32       43.81      8.79 o 
  10   7   1       67.46       73.54      9.21 o 
  11   7   1        4.30       -1.63     12.71 o 
  12   7   1      990.89     1004.28     29.30 o 
  13   7   1       77.48       80.92     12.21 o 
  14   7   1      644.35      567.10     28.04 o 
   0   8   1       44.00       81.43      5.88 o 
   1   8   1      180.92      146.87      3.04 o 
   2   8   1       75.73       78.95      2.83 o 
   3   8   1     2871.41     2956.54     47.16 o 
   4   8   1     1627.73     1613.68     34.38 o 
   5   8   1      545.34      474.22      8.02 o 
   6   8   1      677.59      633.60     11.05 o 
   7   8   1      116.80      111.05      4.62 o 
   8   8   1      708.74      644.38     19.81 o 
   9   8   1     2126.35     2089.42     34.87 o 
  10   8   1      226.63      181.45     16.07 o 
  11   8   1        8.90       -9.49     12.98 o 
  12   8   1       20.97        5.28     15.90 o 
  13   8   1      988.56      941.37     31.73 o 
  14   8   1       57.28       27.29     18.25 o 
   1   9   1     1753.27     1648.39     13.30 o 
   2   9   1     3983.32     3613.97     19.62 o 
   3   9   1       75.47      107.11      3.37 o 
   4   9   1     1906.35     1981.92     46.30 o 
   5   9   1      381.90      409.58     12.76 o 
   6   9   1     1789.83     1826.33     34.89 o 
   7   9   1     2665.62     2670.29     70.03 o 
   8   9   1      484.35      493.30     18.08 o 
   9   9   1       42.13       19.02     12.76 o 
  10   9   1       48.43       58.25      8.87 o 
  11   9   1     1198.23     1219.04     30.69 o 
  12   9   1       49.34       41.73     10.53 o 
  13   9   1      300.12      264.17     22.04 o 
  14   9   1        0.77       -6.34     16.67 o 
   0  10   1     3265.36     3001.03     26.84 o 
   1  10   1     5641.67     5583.64     28.38 o 
   2  10   1      450.42      365.27      4.97 o 
   3  10   1     1375.40     1270.23     12.39 o 
   4  10   1     8089.96     8153.96    129.40 o 
   5  10   1       23.15       14.30      3.61 o 
   6  10   1     1090.13     1169.17     21.89 o 
   7  10   1        6.91        2.44      4.07 o 
   8  10   1      105.39      129.86     12.09 o 
   9  10   1     1430.89     1505.03     30.49 o 
  10  10   1      972.70      992.29     27.59 o 
  11  10   1       71.36       70.29     10.65 o 
  12  10   1       40.27       28.63     10.97 o 
  13  10   1        5.83      -10.33     14.96 o 
  14  10   1      108.58       96.02     13.82 o 
   1  11   1     4748.53     4646.59     27.13 o 
   2  11   1      207.64      223.60      4.18 o 
   3  11   1     3017.85     3024.81     39.14 o 
   4  11   1     1394.31     1289.04     17.52 o 
   5  11   1      272.60      263.67      5.54 o 
   6  11   1      588.92      562.17     18.80 o 
   7  11   1     3648.51     3815.38     41.04 o 
   8  11   1       11.02       10.35     10.08 o 
   9  11   1      361.34      403.56     18.06 o 
  10  11   1     1956.08     1904.33     36.21 o 
  11  11   1        1.98       -3.02     13.67 o 
  12  11   1      368.07      374.14     21.13 o 
  13  11   1        2.80       13.52     14.49 o 
   0  12   1    13623.59    13377.71     74.81 o 
   1  12   1     5719.98     5310.76     30.22 o 
   2  12   1       90.34       45.17      4.35 o 
   3  12   1     7179.67     7397.09     81.43 o 
   4  12   1     2236.99     1903.24     20.67 o 
   5  12   1     3801.14     3915.00     84.27 o 
   6  12   1      166.65      179.92      5.51 o 
   7  12   1       97.28      111.16      8.62 o 
   8  12   1       50.24       65.88      8.42 o 
   9  12   1       33.29       43.02      8.17 o 
  10  12   1      475.70      483.19     21.30 o 
  11  12   1      471.75      460.95     21.37 o 
  12  12   1     1069.37     1018.30     31.68 o 
  13  12   1       25.23       22.76     15.70 o 
   1  13   1     5038.50     5196.04     31.13 o 
   2  13   1       81.22       82.62      3.35 o 
   3  13   1     1356.19     1350.48     23.72 o 
   4  13   1     2616.98     2430.47     22.36 o 
   5  13   1      730.90      646.73      8.16 o 
   6  13   1     1328.61     1241.76     16.34 o 
   7  13   1     3632.79     3521.49     41.02 o 
   8  13   1     2600.55     2627.10     38.44 o 
   9  13   1      758.54      818.35     24.37 o 
  10  13   1      854.17      898.69     26.58 o 
  11  13   1      519.21      504.37     23.65 o 
  12  13   1      131.15      126.54     13.40 o 
  13  13   1       29.78       33.26     10.45 o 
   0  14   1    36935.18    36375.28    145.72 o 
   1  14   1      488.78      634.87      6.90 o 
   2  14   1      148.44      153.38      4.25 o 
   3  14   1     1856.25     1831.39     11.73 o 
   4  14   1     1713.58     1575.15     11.55 o 
   5  14   1      733.07      779.57     13.70 o 
   6  14   1     1100.20     1132.77     23.21 o 
   7  14   1       53.54       62.71      8.30 o 
   8  14   1       93.49       87.97     10.01 o 
   9  14   1      593.77      602.00     21.75 o 
  10  14   1        8.18        4.24     13.97 o 
  11  14   1     1133.77     1138.57     32.59 o 
  12  14   1       89.70       65.46     11.76 o 
  13  14   1       22.40       30.12     10.65 o 
   1  15   1      297.64      300.64      5.28 o 
   2  15   1       78.22       81.38      3.09 o 
   3  15   1     2580.91     2475.73     39.65 o 
   4  15   1     6490.63     6331.13     85.65 o 
   5  15   1      274.64      275.49      7.02 o 
   6  15   1     1855.93     1810.76     29.00 o 
   7  15   1     2653.56     2617.27     36.76 o 
   8  15   1     3378.60     3505.96     45.00 o 
   9  15   1      645.36      672.52     23.70 o 
  10  15   1       44.27       60.01      8.99 o 
  11  15   1     1058.60     1128.19     32.07 o 
  12  15   1       19.28       -4.46     14.29 o 
  13  15   1      250.40      209.58     20.68 o 
   0  16   1     2007.69     1689.86     16.00 o 
   1  16   1     2990.08     2770.57     15.30 o 
   2  16   1     1394.82     1277.72     11.56 o 
   3  16   1     5005.26     4726.76     39.20 o 
   4  16   1     1644.74     1492.67     12.39 o 
   5  16   1        0.20        4.50      3.37 o 
   6  16   1      762.87      805.00     21.13 o 
   7  16   1     1688.24     1747.41     31.36 o 
   8  16   1      158.08      147.17     10.80 o 
   9  16   1      204.28      168.62     16.47 o 
  10  16   1      123.45      143.08     11.19 o 
  11  16   1       38.04       26.63     10.82 o 
  12  16   1        6.05       15.68     12.66 o 
  13  16   1       16.38        1.61     16.50 o 
   1  17   1      201.93      238.89      5.28 o 
   2  17   1     1096.86     1128.51     10.08 o 
   3  17   1      679.64      576.84      7.84 o 
   4  17   1      847.38      784.41     15.18 o 
   5  17   1       23.24       16.74      6.59 o 
   6  17   1      856.68      864.61     21.85 o 
   7  17   1       69.51       63.53      9.24 o 
   8  17   1     2236.89     2171.77     37.23 o 
   9  17   1      101.16       95.45     10.38 o 
  10  17   1      330.91      347.86     20.14 o 
  11  17   1      287.16      268.48     20.66 o 
  12  17   1        6.40       24.59      9.88 o 
   0  18   1      921.70      793.78     28.17 o 
   1  18   1     1013.43     1038.45      9.77 o 
   2  18   1      339.71      356.41      6.51 o 
   3  18   1       68.00       85.76      3.40 o 
   4  18   1      178.31      192.02     11.96 o 
   5  18   1     3347.25     3310.19     38.44 o 
   6  18   1        6.50       19.94      7.03 o 
   7  18   1      155.21      141.37     14.07 o 
   8  18   1     1441.76     1479.30     31.78 o 
   9  18   1       47.70       40.69      9.21 o 
  10  18   1       91.14      100.53     10.63 o 
  11  18   1      115.24      106.75     12.85 o 
  12  18   1      367.56      372.53     22.66 o 
   1  19   1        1.53       -1.70      3.62 o 
   2  19   1     1074.29     1010.35     10.18 o 
   3  19   1       48.07       41.36      6.29 o 
   4  19   1       37.21       28.58      6.96 o 
   5  19   1      185.41      176.02     13.08 o 
   6  19   1      985.97      987.98     24.35 o 
   7  19   1       94.85       83.89      9.11 o 
   8  19   1      142.81      176.89     14.81 o 
   9  19   1      270.38      251.42     17.61 o 
  10  19   1       51.96       46.91     10.40 o 
  11  19   1      576.80      598.09     26.08 o 
  12  19   1       12.09       18.06     15.78 o 
   0  20   1        7.74       10.70      4.54 o 
   1  20   1        6.34        9.72      2.91 o 
   2  20   1      796.37      721.56     18.63 o 
   3  20   1      227.30      245.08     13.62 o 
   4  20   1     1243.14     1132.87     24.10 o 
   5  20   1      522.09      564.48     18.90 o 
   6  20   1     1217.53     1147.58     26.25 o 
   7  20   1      325.42      318.98     17.96 o 
   8  20   1      484.67      458.25     20.73 o 
   9  20   1      230.98      229.57     17.88 o 
  10  20   1        0.67       -6.71     14.24 o 
  11  20   1       63.44       56.67     11.52 o 
  12  20   1      132.82      145.58     13.42 o 
   1  21   1     4190.80     4016.29     57.83 o 
   2  21   1     1173.66     1187.34     23.33 o 
   3  21   1     1440.83     1400.06     26.01 o 
   4  21   1       54.64       34.08      8.47 o 
   5  21   1       18.47       21.60      7.31 o 
   6  21   1      161.53      191.01     14.64 o 
   7  21   1       93.56       99.57      9.46 o 
   8  21   1       45.43       63.55      9.19 o 
   9  21   1        3.32       18.28      8.62 o 
  10  21   1      297.86      283.71     20.04 o 
  11  21   1       36.25       35.86     10.72 o 
   0  22   1      325.31      310.14     14.54 o 
   1  22   1      271.16      229.10     13.23 o 
   2  22   1     1017.08     1070.09     23.06 o 
   3  22   1       61.91       58.67      8.07 o 
   4  22   1     1535.92     1445.29     28.38 o 
   5  22   1      140.60      144.77      9.66 o 
   6  22   1       34.40       29.40      8.97 o 
   7  22   1     1053.91     1075.63     27.44 o 
   8  22   1        0.51       -1.76     11.86 o 
   9  22   1       69.37       67.10     10.95 o 
  10  22   1      101.31       99.02     11.94 o 
  11  22   1      210.44      260.28     18.87 o 
   1  23   1      210.19      198.79     13.18 o 
   2  23   1      210.81      211.69     12.78 o 
   3  23   1      157.96      131.66     13.08 o 
   4  23   1     1272.23     1241.50     27.52 o 
   5  23   1      239.31      228.38     15.78 o 
   6  23   1     1703.23     1654.03     33.02 o 
   7  23   1     1510.19     1526.06     32.59 o 
   8  23   1      223.98      226.45     16.79 o 
   9  23   1        1.01       -2.03     12.93 o 
  10  23   1      256.47      222.34     20.11 o 
  11  23   1      185.17      202.55     19.86 o 
   0  24   1      152.74      175.21     12.78 o 
   1  24   1        0.96        6.49      8.84 o 
   2  24   1        7.81       14.96      6.79 o 
   3  24   1      651.52      681.65     20.56 o 
   4  24   1        6.43      -12.21     12.21 o 
   5  24   1       87.82      101.13     10.35 o 
   6  24   1     3508.00     3482.65     47.31 o 
   7  24   1       48.97       49.41     10.28 o 
   8  24   1       34.38       20.04     14.59 o 
   9  24   1      285.70      310.02     19.59 o 
  10  24   1       46.10       63.58     11.12 o 
  11  24   1        5.50        1.56     16.15 o 
   1  25   1       28.80        3.20     10.60 o 
   2  25   1       25.20       33.46      7.55 o 
   3  25   1      177.80      168.44     13.89 o 
   4  25   1      777.24      707.24     23.26 o 
   5  25   1     1633.70     1608.83     32.37 o 
   6  25   1      823.16      798.98     26.63 o 
   7  25   1       43.72       65.16     10.20 o 
   8  25   1     1431.71     1474.14     35.22 o 
   9  25   1       69.22       72.69     12.36 o 
  10  25   1       28.10       36.83     11.19 o 
   0  26   1      797.52      749.72     22.27 o 
   1  26   1      727.33      596.23     20.41 o 
   2  26   1      521.17      432.69     18.95 o 
   3  26   1       11.14       15.73      6.96 o 
   4  26   1      205.45      186.48     15.80 o 
   5  26   1        1.60      -12.78     12.78 o 
   6  26   1       17.12       18.53     13.75 o 
   7  26   1      130.10      123.24     10.97 o 
   8  26   1      214.34      169.06     14.24 o 
   9  26   1        4.84       13.37     15.13 o 
  10  26   1       89.27       78.24     12.31 o 
   1  27   1       94.18       95.68      8.64 o 
   2  27   1      158.69      119.78      9.19 o 
   3  27   1      515.19      443.19     18.87 o 
   4  27   1       41.78       42.77      8.47 o 
   5  27   1       98.38       91.81      9.73 o 
   6  27   1      184.00      165.18     15.93 o 
   7  27   1       70.23       69.32     10.43 o 
   8  27   1        7.53       21.05      9.96 o 
   9  27   1       24.22       39.53     10.82 o 
   0  28   1     2099.21     1742.95     33.29 o 
   1  28   1      184.92      197.52     15.28 o 
   2  28   1      526.85      469.22     19.15 o 
   3  28   1      607.78      520.94     21.47 o 
   4  28   1       69.13       60.23      9.26 o 
   5  28   1       59.49       64.84      8.89 o 
   6  28   1      257.98      260.83     18.95 o 
   7  28   1       59.76       93.52     10.70 o 
   8  28   1       37.22       46.27     11.00 o 
   9  28   1       18.17       12.80     15.06 o 
   1  29   1      674.03      706.32     23.23 o 
   2  29   1      287.01      340.43     17.81 o 
   3  29   1      160.02      165.72     14.49 o 
   4  29   1      149.30      148.16     10.65 o 
   5  29   1        0.73       -8.35     13.10 o 
   6  29   1      286.34      323.81     20.11 o 
   7  29   1        1.93        1.54     12.93 o 
   8  29   1       30.69       36.61     10.70 o 
   0  30   1       32.08       17.46      7.75 o 
   1  30   1        1.99       13.50      7.83 o 
   2  30   1      283.56      277.30     16.99 o 
   3  30   1       36.43       42.15      8.87 o 
   4  30   1      200.38      180.11     16.77 o 
   5  30   1      410.10      392.57     20.56 o 
   6  30   1      193.87      186.00     18.20 o 
   7  30   1      209.40      247.26     19.81 o 
   8  30   1      260.82      325.47     21.47 o 
   1  31   1      284.82      312.12     18.85 o 
   2  31   1     1025.53     1031.27     28.14 o 
   3  31   1      262.91      256.02     18.28 o 
   4  31   1       18.37       17.78      8.99 o 
   5  31   1       13.06        7.43     13.65 o 
   6  31   1        0.76      -12.24     14.24 o 
   7  31   1       49.37       59.42     11.52 o 
   0  32   1      184.96      201.71     16.79 o 
   1  32   1        3.70        5.00     12.43 o 
   2  32   1      217.76      226.72     17.93 o 
   3  32   1        0.56       22.34      8.87 o 
   4  32   1       21.81       29.42      9.91 o 
   5  32   1      367.56      381.77     21.28 o 
   6  32   1      750.50      832.86     30.14 o 
   7  32   1        9.79       16.00     10.25 o 
   1  33   1      517.90      575.77     23.58 o 
   2  33   1     1256.77     1328.88     33.73 o 
   3  33   1      649.10      691.46     25.49 o 
   4  33   1      140.38      171.07     11.91 o 
   5  33   1      300.31      283.44     20.90 o 
   6  33   1      400.48      511.10     24.67 o 
   0  34   1        1.68       19.05      8.52 o 
   1  34   1      357.64      390.81     20.78 o 
   2  34   1      313.80      377.29     21.13 o 
   3  34   1        0.10       24.30      9.51 o 
   4  34   1        0.05        5.08     14.04 o 
   5  34   1      889.23      998.63     32.57 o 
   1  35   1      167.60      153.73     12.36 o 
   2  35   1      728.09      769.68     28.51 o 
   3  35   1      233.97      248.22     20.41 o 
   4  35   1       83.47      100.19     12.01 o 
   0  36   1       63.55       30.96      9.96 o 
   1  36   1      114.60      120.07     11.91 o 
   2  36   1       20.83       14.29     13.80 o 
   0   0   2     5104.66     4734.46     21.92 o 
   1   0   2     7050.55     7189.10     29.40 o 
   2   0   2     1034.71     1121.05     18.00 o 
   3   0   2    45350.60    50062.74    620.39 o 
   4   0   2       32.04       76.18      3.35 o 
   5   0   2     3225.68     3456.96     41.65 o 
   6   0   2      524.44      567.45      7.59 o 
   7   0   2        0.73        3.23      4.69 o 
   8   0   2      121.09      125.23     11.47 o 
   9   0   2       41.47       42.25      7.63 o 
  10   0   2     4577.46     4540.38     52.63 o 
  11   0   2     2684.36     2600.60     43.91 o 
  12   0   2       76.61       59.17     10.75 o 
  13   0   2       79.25       79.01     11.22 o 
  14   0   2      250.27      234.77     20.88 o 
   1   1   2     2967.88     3112.42     19.22 o 
   2   1   2    62733.11    64805.77   1191.31 o 
   3   1   2    33540.89    35681.68    562.73 o 
   4   1   2      160.55      196.53     20.18 o 
   5   1   2      712.58      819.82     10.13 o 
   6   1   2     1989.79     2350.46     29.63 o 
   7   1   2     6979.27     7197.24     69.30 o 
   8   1   2      130.14      125.27      8.69 o 
   9   1   2       42.50       84.85      8.25 o 
  10   1   2      604.50      591.97     23.26 o 
  11   1   2     1614.72     1582.70     35.76 o 
  12   1   2       68.54       72.69     10.80 o 
  13   1   2        2.87        8.72     13.45 o 
  14   1   2        9.69       12.63     15.43 o 
   0   2   2     2293.97     2108.10     15.21 o 
   1   2   2    37308.46    35731.10     64.12 o 
   2   2   2     9652.76    10642.78    235.51 o 
   3   2   2    13855.17    13848.12    282.49 o 
   4   2   2     4100.97     4556.56    107.58 o 
   5   2   2     2065.23     2165.04     44.35 o 
   6   2   2     1195.70     1233.42     18.81 o 
   7   2   2      938.93      965.42     11.99 o 
   8   2   2     1415.89     1399.22     26.97 o 
   9   2   2      464.17      457.26     18.43 o 
  10   2   2      833.29      867.76     25.51 o 
  11   2   2      736.62      741.99     25.71 o 
  12   2   2      556.31      583.62     24.22 o 
  13   2   2       14.43      -15.41     15.41 o 
  14   2   2       45.79       17.31     17.09 o 
   1   3   2     3751.77     3963.95     69.07 o 
   2   3   2    38912.63    39357.46    599.92 o 
   3   3   2     2357.39     2430.75     54.48 o 
   4   3   2      222.00      214.00      4.42 o 
   5   3   2     7022.34     7967.35    166.42 o 
   6   3   2      364.69      307.65      6.27 o 
   7   3   2     2564.87     2424.47     29.62 o 
   8   3   2        0.10       10.85      9.06 o 
   9   3   2       66.91       51.49      8.57 o 
  10   3   2       99.33       91.44      9.68 o 
  11   3   2      651.93      654.71     24.79 o 
  12   3   2       54.02       58.30     10.60 o 
  13   3   2      134.66      133.15     12.73 o 
  14   3   2        8.53       11.76     14.79 o 
   0   4   2     1554.93     1416.86     13.82 o 
   1   4   2     1799.55     1799.38     27.78 o 
   2   4   2     1102.41     1172.92     24.21 o 
   3   4   2      972.05      905.22     18.96 o 
   4   4   2      267.25      345.70      6.65 o 
   5   4   2     3528.26     3892.59     70.04 o 
   6   4   2     1822.94     1990.87     24.49 o 
   7   4   2        7.90        2.94      4.32 o 
   8   4   2      148.27      158.39     12.58 o 
   9   4   2       11.09       20.21      7.46 o 
  10   4   2       78.04       82.95      9.76 o 
  11   4   2       54.66       63.18     10.48 o 
  12   4   2      846.22      777.48     26.82 o 
  13   4   2      114.21      110.19     12.01 o 
  14   4   2        0.74       11.00     14.39 o 
   1   5   2     5921.31     5740.93     62.94 o 
   2   5   2       20.24       30.98      1.92 o 
   3   5   2     2312.54     2269.30     49.98 o 
   4   5   2      402.13      515.71     14.19 o 
   5   5   2     1537.32     1638.18     50.47 o 
   6   5   2     5264.26     5853.45    130.81 o 
   7   5   2     1422.02     1423.27     19.23 o 
   8   5   2      436.09      470.81     17.39 o 
   9   5   2       99.56      116.58      9.81 o 
  10   5   2      468.68      472.74     20.53 o 
  11   5   2     3913.32     3793.68     52.19 o 
  12   5   2      193.15      194.30     18.63 o 
  13   5   2      322.22      302.51     21.80 o 
  14   5   2        0.11        2.23     14.32 o 
   0   6   2       14.30       24.28      2.13 o 
   1   6   2      796.74      844.93      5.96 o 
   2   6   2      131.64      105.80      3.33 o 
   3   6   2     1092.67     1122.90     23.31 o 
   4   6   2      623.44      680.95     15.10 o 
   5   6   2     4047.29     4083.39    103.60 o 
   6   6   2     3377.37     3494.02     88.00 o 
   7   6   2      229.57      240.71      9.61 o 
   8   6   2      144.59      150.96     12.43 o 
   9   6   2     2195.06     2216.11     35.64 o 
  10   6   2      132.45      127.78     10.95 o 
  11   6   2      399.98      392.57     22.98 o 
  12   6   2      413.47      408.76     21.82 o 
  13   6   2       59.54       49.06     11.59 o 
  14   6   2        0.92       -5.40     15.43 o 
   1   7   2     7888.92     7553.30     34.14 o 
   2   7   2     3363.96     3166.94     21.03 o 
   3   7   2      179.75      223.34      4.16 o 
   4   7   2       71.16       41.81      2.29 o 
   5   7   2     2876.84     2955.71     86.18 o 
   6   7   2       10.75       16.67      2.89 o 
   7   7   2        0.87       -0.24      4.28 o 
   8   7   2      322.53      298.70     15.33 o 
   9   7   2       32.66       34.70      8.84 o 
  10   7   2        0.56      -12.09     12.09 o 
  11   7   2      560.10      548.16     22.22 o 
  12   7   2      216.89      179.27     13.25 o 
  13   7   2       44.70       43.37     11.02 o 
  14   7   2       25.28        5.70     16.05 o 
   0   8   2      196.01      187.58      9.85 o 
   1   8   2     1245.24     1219.98      8.65 o 
   2   8   2     1126.82     1047.08      8.05 o 
   3   8   2       12.38       30.85      1.99 o 
   4   8   2     3208.30     3383.14     93.16 o 
   5   8   2     6102.78     5930.96     98.78 o 
   6   8   2       55.30       48.42      2.91 o 
   7   8   2     2139.53     2253.09     55.26 o 
   8   8   2        3.43        9.34      6.86 o 
   9   8   2     3282.93     3356.36     44.01 o 
  10   8   2      158.94      175.65     15.55 o 
  11   8   2       82.79       83.07     10.40 o 
  12   8   2      817.99      768.42     28.06 o 
  13   8   2        0.15      -15.55     15.55 o 
  14   8   2       21.38       40.82     10.95 o 
   1   9   2    15270.44    14302.01    106.19 o 
   2   9   2      363.70      325.08      4.68 o 
   3   9   2     1829.73     1947.62     15.02 o 
   4   9   2      779.46      742.55     18.62 o 
   5   9   2      829.37      700.67     18.44 o 
   6   9   2       40.54       33.90      3.20 o 
   7   9   2       93.31       87.61      5.91 o 
   8   9   2        1.71        3.62      9.56 o 
   9   9   2       67.44       53.99      9.96 o 
  10   9   2      545.26      523.09     21.08 o 
  11   9   2      353.82      358.26     20.48 o 
  12   9   2      116.54      149.22     12.24 o 
  13   9   2     1096.04     1049.06     32.47 o 
  14   9   2       21.66       27.67     11.05 o 
   0  10   2     9429.69     9392.05    146.72 o 
   1  10   2      255.35      203.81      5.38 o 
   2  10   2     1147.58     1276.46      8.61 o 
   3  10   2     6764.49     6750.75     52.68 o 
   4  10   2     3666.66     3890.43     79.60 o 
   5  10   2        0.49       12.11      3.27 o 
   6  10   2      226.47      211.27      5.59 o 
   7  10   2       12.10       17.54      6.71 o 
   8  10   2      375.29      352.72     16.92 o 
   9  10   2     1427.59     1477.84     30.39 o 
  10  10   2        9.93        6.32     12.28 o 
  11  10   2      513.77      536.52     22.81 o 
  12  10   2      564.47      592.74     25.44 o 
  13  10   2      235.11      204.06     15.83 o 
   1  11   2       34.87       18.78      1.83 o 
   2  11   2      660.69      608.91     11.39 o 
   3  11   2      358.37      396.72      5.79 o 
   4  11   2        6.54       13.62      2.69 o 
   5  11   2     5620.81     5706.38    132.81 o 
   6  11   2      273.51      277.32     10.22 o 
   7  11   2      366.50      395.51     15.80 o 
   8  11   2     1091.73     1184.02     26.60 o 
   9  11   2      344.46      338.60     18.13 o 
  10  11   2        1.27       -6.41     11.24 o 
  11  11   2      162.96      187.34     16.67 o 
  12  11   2      376.29      366.07     21.55 o 
  13  11   2      319.04      341.08     23.23 o 
   0  12   2       61.27       49.96      3.03 o 
   1  12   2     1371.03     1494.16      9.68 o 
   2  12   2      314.14      332.47      6.25 o 
   3  12   2     4962.34     5412.49     41.52 o 
   4  12   2      508.21      533.57      9.82 o 
   5  12   2      138.52      127.91      5.92 o 
   6  12   2       96.10      100.07      3.59 o 
   7  12   2        5.79        3.72      8.87 o 
   8  12   2       51.52       66.62      8.54 o 
   9  12   2      326.02      319.16     17.86 o 
  10  12   2       67.77       68.98      9.11 o 
  11  12   2        0.85       -2.75     13.45 o 
  12  12   2        1.41      -13.25     15.38 o 
  13  12   2      366.11      330.38     23.73 o 
   1  13   2       21.55       37.20      2.28 o 
   2  13   2       78.36       62.06      3.13 o 
   3  13   2        8.97       10.75      2.58 o 
   4  13   2      120.95      115.21      5.71 o 
   5  13   2      142.61      140.42      4.99 o 
   6  13   2      597.73      619.07     18.28 o 
   7  13   2       60.00       57.49      7.83 o 
   8  13   2      475.49      530.47     19.67 o 
   9  13   2       15.58       17.46      8.82 o 
  10  13   2      278.03      259.66     18.90 o 
  11  13   2      733.35      763.36     27.10 o 
  12  13   2      569.84      572.45     25.16 o 
  13  13   2       26.12       14.09     11.39 o 
   0  14   2     4492.39     4891.05     43.78 o 
   1  14   2     2348.69     2380.55     17.92 o 
   2  14   2      534.64      511.62      6.66 o 
   3  14   2      113.61       82.97      4.07 o 
   4  14   2      539.41      532.61     12.59 o 
   5  14   2      451.63      430.77     15.35 o 
   6  14   2      465.49      468.08     16.82 o 
   7  14   2      262.12      260.48     14.61 o 
   8  14   2      166.04      198.41     15.18 o 
   9  14   2      512.80      463.01     20.83 o 
  10  14   2      692.18      675.81     25.14 o 
  11  14   2       31.90       13.25     14.56 o 
  12  14   2      301.78      251.89     21.75 o 
  13  14   2        0.00      -12.11     16.12 o 
   1  15   2      493.50      406.63      9.34 o 
   2  15   2     1928.80     1971.89     12.46 o 
   3  15   2     1377.14     1425.56     19.57 o 
   4  15   2      138.45      143.98      4.90 o 
   5  15   2      144.42      170.90      5.66 o 
   6  15   2        5.23        8.12      9.14 o 
   7  15   2      396.87      398.11     17.71 o 
   8  15   2      127.66      127.97      9.93 o 
   9  15   2      213.57      233.01     16.40 o 
  10  15   2       11.96       -3.02     13.37 o 
  11  15   2      160.11      157.32     12.46 o 
  12  15   2       40.76       32.40     11.19 o 
  13  15   2      245.30      230.07     20.68 o 
   0  16   2      991.39     1132.13     22.19 o 
   1  16   2      132.85      151.25      4.54 o 
   2  16   2      909.89      941.29      9.20 o 
   3  16   2      435.61      472.07      7.07 o 
   4  16   2       41.64       38.76      2.84 o 
   5  16   2     1894.62     1807.42     28.33 o 
   6  16   2      362.15      354.52     16.10 o 
   7  16   2     2629.84     2710.50     38.69 o 
   8  16   2      241.38      223.90     15.50 o 
   9  16   2      221.63      208.62     16.35 o 
  10  16   2      271.72      245.97     19.17 o 
  11  16   2      125.96      122.77     11.91 o 
  12  16   2      119.35       87.36     11.96 o 
  13  16   2       34.06        3.17     18.03 o 
   1  17   2     2857.43     2647.60     14.95 o 
   2  17   2      326.33      348.94      8.17 o 
   3  17   2      630.03      619.23      8.23 o 
   4  17   2      428.26      419.17     14.96 o 
   5  17   2     2178.89     2143.42     31.83 o 
   6  17   2     1182.39     1212.50     25.78 o 
   7  17   2      894.11      928.02     25.04 o 
   8  17   2     1462.30     1402.57     31.23 o 
   9  17   2        8.60       17.88      9.02 o 
  10  17   2      529.91      481.95     22.61 o 
  11  17   2       97.87       90.90     11.94 o 
  12  17   2       29.86       29.00     10.13 o 
   0  18   2        4.17       14.18      3.62 o 
   1  18   2       10.66       20.65      2.73 o 
   2  18   2       32.22       36.34      4.21 o 
   3  18   2      484.21      455.96      8.58 o 
   4  18   2      429.21      405.07     15.43 o 
   5  18   2     2174.14     2085.16     32.12 o 
   6  18   2     1016.14      941.81     23.63 o 
   7  18   2        1.53       -4.58     10.90 o 
   8  18   2      248.37      281.43     16.35 o 
   9  18   2     3472.08     3345.02     48.99 o 
  10  18   2        8.14       -4.04     14.44 o 
  11  18   2        4.79        9.36     14.04 o 
  12  18   2       14.52       23.13     10.43 o 
   1  19   2     1960.76     1911.10     19.61 o 
   2  19   2     4311.50     4242.38     35.66 o 
   3  19   2      730.39      716.13     19.19 o 
   4  19   2      921.70      890.07     21.30 o 
   5  19   2     1982.51     1961.37     31.70 o 
   6  19   2      719.84      722.99     21.37 o 
   7  19   2      135.96      170.87     13.77 o 
   8  19   2       86.43      119.53      9.41 o 
   9  19   2      476.34      451.79     21.42 o 
  10  19   2      411.47      420.33     22.61 o 
  11  19   2       67.50       71.08     11.02 o 
  12  19   2        2.57       -2.23     15.48 o 
   0  20   2       41.49       45.40      6.54 o 
   1  20   2       78.72      107.86     10.06 o 
   2  20   2     2537.32     2396.32     32.37 o 
   3  20   2      210.76      195.34     13.45 o 
   4  20   2      534.55      537.14     17.96 o 
   5  20   2     4775.75     4778.10     48.94 o 
   6  20   2        2.50       12.14     10.50 o 
   7  20   2      198.91      188.33     15.28 o 
   8  20   2       12.66       11.10     12.21 o 
   9  20   2     1014.40     1069.42     31.28 o 
  10  20   2      722.17      690.50     26.20 o 
  11  20   2       10.19       24.77      9.98 o 
  12  20   2       54.87       58.72     12.09 o 
   1  21   2     6499.46     6112.11     71.48 o 
   2  21   2       20.02       29.40      7.08 o 
   3  21   2     4839.21     4678.28     65.39 o 
   4  21   2      302.22      297.53     15.55 o 
   5  21   2      256.77      261.03     15.48 o 
   6  21   2      188.82      178.57     14.93 o 
   7  21   2      345.93      359.18     18.38 o 
   8  21   2       50.97       66.58      9.29 o 
   9  21   2      400.88      395.69     22.14 o 
  10  21   2       52.06       22.04     15.83 o 
  11  21   2       89.08       93.03     11.39 o 
   0  22   2      668.91      573.49     18.48 o 
   1  22   2     1859.92     1838.55     29.87 o 
   2  22   2      312.01      317.20     15.16 o 
   3  22   2     1198.01     1169.55     25.73 o 
   4  22   2        0.96        6.51     10.13 o 
   5  22   2      240.54      233.39     15.46 o 
   6  22   2     1516.53     1474.89     30.74 o 
   7  22   2       16.19       13.47      8.64 o 
   8  22   2      175.20      189.87     16.15 o 
   9  22   2      742.71      805.29     27.99 o 
  10  22   2      320.41      320.72     21.18 o 
  11  22   2       46.80       57.73     11.19 o 
   1  23   2     1277.53     1225.48     25.88 o 
   2  23   2     2085.11     2093.29     32.69 o 
   3  23   2      239.39      205.67     15.03 o 
   4  23   2      543.79      461.87     17.78 o 
   5  23   2      240.46      231.55     16.25 o 
   6  23   2       17.88        8.62     12.56 o 
   7  23   2     1766.40     1769.47     35.22 o 
   8  23   2        0.57        3.27     13.03 o 
   9  23   2        7.18       10.20     14.04 o 
  10  23   2       12.03       19.37     15.63 o 
  11  23   2       83.38       99.52     12.93 o 
   0  24   2      132.91      154.20     12.19 o 
   1  24   2     3257.33     3294.24     40.89 o 
   2  24   2     1192.74     1087.18     25.21 o 
   3  24   2     2181.33     2092.15     34.18 o 
   4  24   2        1.82      -11.52     11.52 o 
   5  24   2     1154.12     1102.09     27.17 o 
   6  24   2      806.20      728.24     24.45 o 
   7  24   2       89.92       56.99     11.54 o 
   8  24   2      110.07      157.99     12.01 o 
   9  24   2     1026.49     1047.27     32.25 o 
  10  24   2      275.09      317.99     21.65 o 
   1  25   2      147.09      126.46     12.26 o 
   2  25   2      489.73      489.48     19.12 o 
   3  25   2      737.15      757.74     22.79 o 
   4  25   2        5.69       13.80      7.65 o 
   5  25   2      124.89       99.44      9.81 o 
   6  25   2      944.12      961.33     27.71 o 
   7  25   2     2307.59     2390.18     42.50 o 
   8  25   2        2.85       16.32     13.20 o 
   9  25   2      298.06      286.73     21.62 o 
  10  25   2        6.18       14.04     14.59 o 
   0  26   2       61.88       55.41      8.32 o 
   1  26   2     2568.47     2507.97     37.70 o 
   2  26   2      935.83      890.02     24.37 o 
   3  26   2      986.43     1075.06     26.75 o 
   4  26   2       11.23       11.19      7.58 o 
   5  26   2       65.15       83.34      9.02 o 
   6  26   2      190.27      181.74     11.86 o 
   7  26   2       23.49      -17.46     17.46 o 
   8  26   2       93.98       79.41     12.56 o 
   9  26   2       15.36       -3.94     15.18 o 
  10  26   2        1.83       -0.79     15.33 o 
   1  27   2       21.55       19.76      7.85 o 
   2  27   2      148.37      140.83     13.67 o 
   3  27   2     1547.86     1490.74     31.68 o 
   4  27   2      636.23      591.97     21.50 o 
   5  27   2      268.66      294.83     17.76 o 
   6  27   2       18.35      -10.15     14.24 o 
   7  27   2     2645.52     2796.32     47.93 o 
   8  27   2      666.15      733.57     27.91 o 
   9  27   2       19.41       34.18     10.90 o 
   0  28   2      431.24      426.94     18.60 o 
   1  28   2     1356.94     1327.17     29.70 o 
   2  28   2       94.44       71.80      8.54 o 
   3  28   2      798.34      889.68     25.39 o 
   4  28   2       51.51       65.21      8.47 o 
   5  28   2       88.59       86.46      9.93 o 
   6  28   2       14.62       29.70      9.14 o 
   7  28   2       72.44       68.43     12.88 o 
   8  28   2        0.85      -13.30     16.12 o 
   9  28   2       72.85      110.71     12.41 o 
   1  29   2        1.65        2.30     10.97 o 
   2  29   2       52.51       50.70      8.89 o 
   3  29   2      101.14       87.58      9.93 o 
   4  29   2       33.41       36.98      8.77 o 
   5  29   2      167.37      150.96     12.04 o 
   6  29   2        4.22        0.74     13.57 o 
   7  29   2      434.79      411.74     22.56 o 
   8  29   2       11.57       16.97     15.60 o 
   0  30   2      281.23      243.27     16.64 o 
   1  30   2      698.50      731.98     24.40 o 
   2  30   2        1.45       -5.33     11.10 o 
   3  30   2      679.58      666.08     24.02 o 
   4  30   2       72.55       85.99      9.81 o 
   5  30   2      386.60      414.51     21.30 o 
   6  30   2      112.19      138.53     11.84 o 
   7  30   2      129.86      116.11     12.63 o 
   8  30   2       83.32       70.79     11.67 o 
   1  31   2        2.04       10.92     12.11 o 
   2  31   2       91.47       79.93      9.63 o 
   3  31   2      758.21      778.45     26.75 o 
   4  31   2      148.55      170.50     16.47 o 
   5  31   2       25.56       -4.68     14.37 o 
   6  31   2       15.27       40.10      9.49 o 
   7  31   2      223.64      247.78     19.91 o 
   0  32   2      118.41      152.57     11.32 o 
   1  32   2       44.67       37.37     10.11 o 
   2  32   2        0.32        8.57     11.91 o 
   3  32   2       68.06       79.73     10.30 o 
   4  32   2        5.88       19.39      8.99 o 
   5  32   2      390.30      403.09     22.32 o 
   6  32   2        4.49       -0.89     14.41 o 
   1  33   2      118.40      118.29     11.34 o 
   2  33   2        1.95        5.87      8.72 o 
   3  33   2       10.05        4.85     13.30 o 
   4  33   2        0.02        1.59     14.19 o 
   5  33   2        5.12       15.60     13.75 o 
   0  34   2       15.11       22.76      9.56 o 
   1  34   2      171.20      223.58     17.41 o 
   2  34   2        5.80       23.53      9.26 o 
   3  34   2        2.81      -13.80     13.80 o 
   4  34   2        2.95       -8.05     13.89 o 
   1  35   2      356.55      395.59     21.94 o 
   2  35   2      121.63      103.36     11.52 o 
   3  35   2       67.44       60.88     11.05 o 
   0  36   2      176.52      257.26     20.58 o 
   1  36   2      111.30      144.47     12.06 o 
   1   1   3      540.69      460.46     11.93 o 
   2   1   3     7282.52     7542.85    188.00 o 
   3   1   3     3893.11     4257.22     69.72 o 
   4   1   3     4803.18     5595.53     94.50 o 
   5   1   3     4360.84     4914.67     41.54 o 
   6   1   3     1096.46     1075.73     18.35 o 
   7   1   3      195.60      188.96      6.12 o 
   8   1   3       32.32       48.84      7.18 o 
   9   1   3        0.32      -11.24     11.24 o 
  10   1   3       38.92       29.82      9.36 o 
  11   1   3      222.29      232.17     17.63 o 
  12   1   3        1.46       13.45     12.09 o 
  13   1   3     1027.84      885.86     31.33 o 
  14   1   3       41.38       33.24     12.24 o 
   0   2   3     2351.04     2027.65     19.60 o 
   1   2   3     1254.01     1272.48     45.25 o 
   2   2   3     1060.05     1192.30     23.77 o 
   3   2   3      645.40      658.27     20.31 o 
   4   2   3     2408.78     2602.37     48.84 o 
   5   2   3     4147.29     4845.68     84.68 o 
   6   2   3     4308.64     4791.76     90.24 o 
   7   2   3      528.69      591.91     18.33 o 
   8   2   3      440.15      453.17     17.78 o 
   9   2   3       63.80       61.32      8.74 o 
  10   2   3      175.58      180.90     16.72 o 
  11   2   3       20.25       19.59     13.94 o 
  12   2   3       52.09       51.27     10.30 o 
  13   2   3        9.31       14.56     15.26 o 
  14   2   3       19.69        4.11     16.40 o 
   1   3   3     4658.00     4539.11    131.72 o 
   2   3   3     4082.87     3975.90    132.68 o 
   3   3   3     2970.27     3538.03     90.31 o 
   4   3   3      647.16      772.59     12.72 o 
   5   3   3    18761.43    20528.55    375.04 o 
   6   3   3      196.28      196.60      9.35 o 
   7   3   3       78.44       67.71      3.51 o 
   8   3   3      510.09      518.56     18.58 o 
   9   3   3      218.00      232.89     16.69 o 
  10   3   3      225.56      217.91     15.98 o 
  11   3   3      739.40      734.41     26.70 o 
  12   3   3        0.75       12.73     13.23 o 
  13   3   3      999.64      946.99     30.14 o 
  14   3   3       21.43       30.71     11.44 o 
   0   4   3      325.94      360.24      7.49 o 
   1   4   3     1361.76     1338.85     44.33 o 
   2   4   3      200.86      214.87      9.62 o 
   3   4   3       49.71       75.38      3.15 o 
   4   4   3      136.25      176.21      5.74 o 
   5   4   3    10521.02    11345.88    213.26 o 
   6   4   3      388.29      340.80      6.74 o 
   7   4   3      326.52      342.33      7.30 o 
   8   4   3     1210.97     1277.07     26.77 o 
   9   4   3     6413.83     6805.58     62.34 o 
  10   4   3        0.34       -7.31     12.56 o 
  11   4   3      652.31      632.66     24.07 o 
  12   4   3       16.47        1.96     15.11 o 
  13   4   3       35.08        8.37     17.61 o 
  14   4   3      260.47      231.21     15.65 o 
   1   5   3     4105.40     3989.29     42.33 o 
   2   5   3     5683.60     5803.57    137.44 o 
   3   5   3     2560.54     2902.29     91.15 o 
   4   5   3     4066.11     4606.37    144.47 o 
   5   5   3      914.82      900.63     21.93 o 
   6   5   3        0.56       10.55      3.70 o 
   7   5   3      523.74      545.26     10.53 o 
   8   5   3      216.14      220.36     15.36 o 
   9   5   3      205.17      220.33     18.50 o 
  10   5   3      987.56     1038.85     28.88 o 
  11   5   3        8.51        4.85     14.27 o 
  12   5   3      332.25      344.12     21.55 o 
  13   5   3      343.06      324.78     23.63 o 
  14   5   3      179.59      160.22     14.56 o 
   0   6   3     2214.42     2158.40     36.01 o 
   1   6   3     1473.23     1450.40     15.18 o 
   2   6   3     1789.78     1899.25     52.86 o 
   3   6   3    16062.11    16835.31    299.65 o 
   4   6   3     1219.57     1133.45     20.14 o 
   5   6   3     6634.01     6764.48    205.50 o 
   6   6   3      300.68      334.97      9.38 o 
   7   6   3     1101.59     1073.95     23.73 o 
   8   6   3      978.83      964.43     23.78 o 
   9   6   3     5268.63     5282.52     55.95 o 
  10   6   3     1499.83     1483.28     32.30 o 
  11   6   3      390.49      382.71     20.06 o 
  12   6   3       49.60       41.36     10.45 o 
  13   6   3        3.62      -15.58     16.10 o 
  14   6   3      213.26      211.91     21.08 o 
   1   7   3     9295.97     9197.95     32.48 o 
   2   7   3      265.38      237.62      7.18 o 
   3   7   3     6604.70     6956.88    159.53 o 
   4   7   3        7.96        5.96      3.01 o 
   5   7   3     1178.15     1073.96     22.82 o 
   6   7   3       60.66       70.40      5.83 o 
   7   7   3      159.46      172.66     12.68 o 
   8   7   3       39.31       36.53      8.42 o 
   9   7   3     2239.04     2289.99     38.39 o 
  10   7   3      133.09      105.26     10.80 o 
  11   7   3        2.39       -9.96     12.48 o 
  12   7   3       94.24       96.67     11.32 o 
  13   7   3       77.84       87.03     11.52 o 
   0   8   3       68.24       34.34      2.78 o 
   1   8   3      433.70      382.38      5.14 o 
   2   8   3       98.63      176.10      7.10 o 
   3   8   3       46.82       67.39      3.57 o 
   4   8   3     3829.75     4125.55    103.37 o 
   5   8   3     2539.97     2546.62     60.29 o 
   6   8   3      422.94      441.26     13.01 o 
   7   8   3       16.26        3.81      9.91 o 
   8   8   3      186.56      220.68     14.98 o 
   9   8   3       18.08       -5.20     13.15 o 
  10   8   3       26.12       32.42      8.77 o 
  11   8   3        7.24        6.98     11.99 o 
  12   8   3      114.46      117.25     11.79 o 
  13   8   3      246.68      209.19     20.43 o 
   1   9   3     9061.59     9036.24     42.81 o 
   2   9   3     7408.37     7439.38     47.14 o 
   3   9   3     5208.74     5310.43     47.12 o 
   4   9   3     1686.67     1765.83     45.06 o 
   5   9   3      641.89      638.93     12.43 o 
   6   9   3     1433.63     1383.56     20.58 o 
   7   9   3     1038.57     1083.88     24.25 o 
   8   9   3      338.07      329.38     17.04 o 
   9   9   3       23.53        8.84     12.31 o 
  10   9   3        8.10      -12.71     12.71 o 
  11   9   3       18.57       25.56      9.06 o 
  12   9   3      226.82      248.25     19.64 o 
  13   9   3      204.53      203.74     14.66 o 
   0  10   3        5.69        4.10      3.63 o 
   1  10   3     3552.39     3648.19     17.23 o 
   2  10   3      631.47      669.30     12.87 o 
   3  10   3       36.40       18.90      2.44 o 
   4  10   3     5905.58     5995.14    131.07 o 
   5  10   3       41.38       24.23      3.02 o 
   6  10   3      511.92      524.61      8.24 o 
   7  10   3      148.75      157.13     13.40 o 
   8  10   3       32.65       26.85      7.83 o 
   9  10   3      259.66      246.07     17.06 o 
  10  10   3      228.07      203.96     16.74 o 
  11  10   3        0.53      -14.39     14.39 o 
  12  10   3       21.33       12.95     15.55 o 
  13  10   3      164.14      200.12     18.60 o 
   1  11   3     2104.55     2088.24     12.46 o 
   2  11   3       52.89       40.57      2.27 o 
   3  11   3      500.80      454.48      8.09 o 
   4  11   3     1707.01     1662.95     28.91 o 
   5  11   3     1316.56     1274.22     15.30 o 
   6  11   3      814.47      881.53     21.28 o 
   7  11   3     2968.36     2969.49     38.07 o 
   8  11   3      776.59      841.65     23.88 o 
   9  11   3      124.83      100.83      9.61 o 
  10  11   3        3.26       19.15      8.42 o 
  11  11   3      650.59      697.68     25.98 o 
  12  11   3      341.06      387.19     22.76 o 
  13  11   3        4.38       -0.79     15.23 o 
   0  12   3     3007.60     3224.07     21.09 o 
   1  12   3     8176.17     7833.16     34.64 o 
   2  12   3       36.87       30.38      2.43 o 
   3  12   3     5064.89     4928.01     43.26 o 
   4  12   3       16.72        6.54      3.38 o 
   5  12   3      625.74      582.29      8.61 o 
   6  12   3        5.80        8.84      9.26 o 
   7  12   3      134.06      111.58      9.04 o 
   8  12   3      992.82     1022.04     26.13 o 
   9  12   3        4.91       14.19     11.17 o 
  10  12   3      392.63      420.78     20.98 o 
  11  12   3       56.88       39.33     11.00 o 
  12  12   3      195.46      161.63     13.57 o 
  13  12   3      626.32      568.34     28.95 o 
   1  13   3      278.94      317.83      5.61 o 
   2  13   3     6176.32     6080.50     37.51 o 
   3  13   3     3753.19     3609.41     26.91 o 
   4  13   3      918.53      898.24     11.98 o 
   5  13   3      325.76      330.85      7.32 o 
   6  13   3      461.91      437.50     16.32 o 
   7  13   3      487.08      498.40     18.35 o 
   8  13   3      447.20      463.28     19.12 o 
   9  13   3      293.34      277.22     16.57 o 
  10  13   3      543.24      531.74     22.86 o 
  11  13   3      480.45      517.84     23.41 o 
  12  13   3      336.71      335.13     22.46 o 
  13  13   3      194.65      219.09     15.70 o 
   0  14   3     4966.93     5199.15     44.16 o 
   1  14   3     3452.46     3136.42     22.31 o 
   2  14   3       53.87       62.57      2.72 o 
   3  14   3    10101.91     9614.96    109.28 o 
   4  14   3      889.63      760.77      9.04 o 
   5  14   3      325.78      326.66     13.99 o 
   6  14   3      310.59      272.84     14.56 o 
   7  14   3      119.97      113.88      9.31 o 
   8  14   3       30.42       36.43      8.37 o 
   9  14   3      296.00      272.49     16.99 o 
  10  14   3       17.04      -13.62     13.62 o 
  11  14   3      754.47      720.99     28.43 o 
  12  14   3       93.95       82.23     12.26 o 
  13  14   3       77.49       59.44     13.03 o 
   1  15   3        0.46        3.86      2.86 o 
   2  15   3      508.35      476.24      6.98 o 
   3  15   3     6999.38     6949.83     58.04 o 
   4  15   3      141.02      149.20      6.86 o 
   5  15   3     3841.41     3851.86     41.06 o 
   6  15   3        0.19        0.87      9.51 o 
   7  15   3     6495.28     6265.52     58.23 o 
   8  15   3      584.53      596.40     21.87 o 
   9  15   3        9.31        8.25     11.74 o 
  10  15   3       22.90       23.78      9.39 o 
  11  15   3     1102.56     1100.45     32.79 o 
  12  15   3        6.79       17.51     10.20 o 
   0  16   3     3319.57     3096.08     39.10 o 
   1  16   3     1921.21     1877.27     12.91 o 
   2  16   3      619.42      636.07      8.12 o 
   3  16   3      158.58      113.19      4.99 o 
   4  16   3     2182.71     2141.24     30.24 o 
   5  16   3        2.28        3.91      9.16 o 
   6  16   3      814.87      813.22     22.07 o 
   7  16   3      728.53      729.06     23.43 o 
   8  16   3      877.75      903.25     26.18 o 
   9  16   3        0.25       11.84     11.39 o 
  10  16   3      577.70      563.27     23.58 o 
  11  16   3      340.33      346.35     22.89 o 
  12  16   3       18.02        6.29     15.23 o 
   1  17   3      904.88      895.53     13.77 o 
   2  17   3       29.08       30.51      4.53 o 
   3  17   3       15.71       27.94      6.29 o 
   4  17   3      653.66      671.00     19.19 o 
   5  17   3     1425.61     1435.56     27.29 o 
   6  17   3     1247.72     1192.07     26.72 o 
   7  17   3      967.64     1013.39     26.67 o 
   8  17   3     1049.04      989.27     26.28 o 
   9  17   3      126.28      134.93     10.55 o 
  10  17   3       18.56       -4.76     15.48 o 
  11  17   3      707.20      728.32     28.16 o 
  12  17   3      104.70      101.37     12.76 o 
   0  18   3      625.86      589.99     17.34 o 
   1  18   3     3812.20     3585.13     47.46 o 
   2  18   3       33.41       36.04      6.04 o 
   3  18   3     1956.88     1900.82     28.93 o 
   4  18   3      134.74      132.70     11.79 o 
   5  18   3     7425.58     7278.76     59.29 o 
   6  18   3       75.26       61.87      8.20 o 
   7  18   3      126.57      152.57     14.56 o 
   8  18   3        0.18       -7.83     12.19 o 
   9  18   3        4.91       14.29     12.46 o 
  10  18   3       14.17       13.30      9.49 o 
  11  18   3       46.44       63.31     11.15 o 
  12  18   3       26.97       21.80     16.05 o 
   1  19   3     1143.71     1099.29     22.79 o 
   2  19   3     1794.52     1783.99     28.21 o 
   3  19   3      218.03      239.43     13.32 o 
   4  19   3      606.95      584.47     19.12 o 
   5  19   3     2325.81     2330.71     36.01 o 
   6  19   3     1074.37     1106.35     26.63 o 
   7  19   3       74.93       42.72      8.74 o 
   8  19   3      141.30      154.80     14.71 o 
   9  19   3       36.54       41.78      8.87 o 
  10  19   3       72.79       73.78     11.49 o 
  11  19   3      199.40      228.68     19.86 o 
  12  19   3       65.88       65.41     12.43 o 
   0  20   3     3801.72     3578.28     39.73 o 
   1  20   3      553.29      543.15     17.76 o 
   2  20   3     2114.12     2063.02     30.86 o 
   3  20   3      902.97      948.80     22.07 o 
   4  20   3        0.05        1.31      8.64 o 
   5  20   3        4.09        2.87     10.58 o 
   6  20   3       40.23       16.27     11.72 o 
   7  20   3      277.39      263.70     16.32 o 
   8  20   3        0.02       -5.37     11.76 o 
   9  20   3       74.02       99.44     10.25 o 
  10  20   3      169.27      166.71     13.62 o 
  11  20   3       54.72       48.25     11.59 o 
   1  21   3     1536.12     1557.22     27.76 o 
   2  21   3      107.19      123.24     10.75 o 
   3  21   3      131.63      132.04     11.62 o 
   4  21   3       58.10       53.75      7.68 o 
   5  21   3      873.41      829.37     23.73 o 
   6  21   3        7.58        1.68      9.93 o 
   7  21   3      140.09      126.81      9.76 o 
   8  21   3       67.29       57.49      9.81 o 
   9  21   3       51.59       52.88     10.87 o 
  10  21   3      278.76      338.15     21.20 o 
  11  21   3        0.17       -4.80     15.46 o 
   0  22   3      895.42      903.10     23.01 o 
   1  22   3     3237.62     3145.56     39.55 o 
   2  22   3        0.00       -2.63      9.88 o 
   3  22   3        0.98        9.83      6.71 o 
   4  22   3      893.59      848.98     23.26 o 
   5  22   3      211.02      217.66     15.06 o 
   6  22   3        7.80       12.19      7.31 o 
   7  22   3      124.26      147.02     14.69 o 
   8  22   3      242.13      202.45     18.82 o 
   9  22   3     1363.47     1331.58     34.45 o 
  10  22   3      115.78      116.71     12.61 o 
  11  22   3      133.75      145.98     13.62 o 
   1  23   3      170.93      189.32     13.97 o 
   2  23   3      414.20      437.42     17.81 o 
   3  23   3      194.97      195.24     14.96 o 
   4  23   3        1.11      -10.30     10.30 o 
   5  23   3      349.05      331.27     16.99 o 
   6  23   3      132.67      151.45     13.55 o 
   7  23   3     1031.13     1038.66     28.95 o 
   8  23   3       64.15       72.57     10.60 o 
   9  23   3       16.34        7.11     15.55 o 
  10  23   3        5.91       10.77     14.32 o 
   0  24   3      476.96      480.62     18.08 o 
   1  24   3        8.63       10.70      7.23 o 
   2  24   3      155.27      148.11      9.76 o 
   3  24   3     1095.97     1112.46     26.33 o 
   4  24   3      212.38      186.72     14.51 o 
   5  24   3      108.28      116.21      9.39 o 
   6  24   3       49.75       41.56      8.94 o 
   7  24   3        0.64        8.22     13.32 o 
   8  24   3        2.87        6.07     12.56 o 
   9  24   3     1634.38     1645.76     39.50 o 
  10  24   3       36.80       28.11     12.14 o 
   1  25   3      183.38      182.61     14.54 o 
   2  25   3       34.64       14.91     11.29 o 
   3  25   3        7.38        6.24     11.19 o 
   4  25   3      113.03       87.65      8.99 o 
   5  25   3      163.35      198.71     14.66 o 
   6  25   3       26.55       21.97      8.84 o 
   7  25   3      177.97      206.88     17.31 o 
   8  25   3       11.13        0.00     14.84 o 
   9  25   3      435.81      445.64     24.82 o 
  10  25   3       39.41       59.81     11.91 o 
   0  26   3       33.83       29.23      7.53 o 
   1  26   3      363.23      359.23     17.26 o 
   2  26   3       42.39       48.12      8.07 o 
   3  26   3     1130.89     1159.77     27.67 o 
   4  26   3        0.88        3.32     10.28 o 
   5  26   3       52.80       53.77      9.34 o 
   6  26   3        0.02        0.57     12.31 o 
   7  26   3     1038.22     1052.55     30.86 o 
   8  26   3      113.20      122.28     11.47 o 
   9  26   3      127.16      105.86     13.20 o 
   1  27   3      611.94      569.31     20.61 o 
   2  27   3      336.30      308.38     16.92 o 
   3  27   3      116.35      108.16      9.11 o 
   4  27   3        3.31        8.17     10.82 o 
   5  27   3        0.86        6.76     11.72 o 
   6  27   3      231.04      245.94     18.25 o 
   7  27   3      160.66      174.59     12.83 o 
   8  27   3      391.75      394.57     23.93 o 
   9  27   3       38.35       28.83     11.44 o 
   0  28   3       95.48      109.72      9.11 o 
   1  28   3      152.64      130.13      9.71 o 
   2  28   3       84.64       87.58      9.14 o 
   3  28   3      143.90      133.89     10.35 o 
   4  28   3      155.79      155.39     14.86 o 
   5  28   3      498.38      485.32     22.71 o 
   6  28   3       66.80       85.82     10.75 o 
   7  28   3       90.97       97.19     11.96 o 
   8  28   3        4.64       -3.15     14.41 o 
   1  29   3      319.38      306.38     18.23 o 
   2  29   3      108.30      119.36     10.08 o 
   3  29   3      115.46      121.11     10.90 o 
   4  29   3       99.29      111.21     10.35 o 
   5  29   3        4.09       15.33     12.43 o 
   6  29   3      160.31      167.16     12.98 o 
   7  29   3       15.15       45.10     10.20 o 
   8  29   3        2.79        5.55     14.56 o 
   0  30   3      356.89      294.98     17.81 o 
   1  30   3      112.37       98.28     11.02 o 
   2  30   3      175.42      162.35     15.95 o 
   3  30   3       16.65       13.97     13.18 o 
   4  30   3        4.47       -4.46     12.11 o 
   5  30   3      502.82      519.23     22.93 o 
   6  30   3      183.69      242.80     20.36 o 
   7  30   3        8.31        5.20     14.76 o 
   1  31   3     1952.80     1991.76     38.71 o 
   2  31   3      282.27      313.98     20.04 o 
   3  31   3      606.59      560.59     24.02 o 
   4  31   3        5.57       12.85     12.88 o 
   5  31   3      810.97      858.30     29.94 o 
   6  31   3      464.04      530.55     26.20 o 
   0  32   3      823.00      787.09     26.50 o 
   1  32   3       43.06       76.19      9.98 o 
   2  32   3      104.49      190.79     16.20 o 
   3  32   3      178.21      194.48     12.93 o 
   4  32   3       23.06       16.97     13.35 o 
   5  32   3      405.96      362.55     22.22 o 
   6  32   3      230.55      241.81     19.59 o 
   1  33   3      424.27      409.61     22.32 o 
   2  33   3      318.39      358.64     21.10 o 
   3  33   3      203.23      224.32     18.95 o 
   4  33   3       43.02       76.19     10.48 o 
   5  33   3       13.36        3.05     13.75 o 
   0  34   3      155.00      123.84     11.89 o 
   1  34   3       37.07       34.70     10.13 o 
   2  34   3       26.84       28.98     10.38 o 
   3  34   3        1.21       -2.82     13.97 o 
   4  34   3      317.21      343.03     22.39 o 
   1  35   3      746.06      824.61     29.20 o 
   2  35   3      323.91      326.07     21.82 o 
   0   0   4     3466.56     3017.84     25.13 o 
   1   0   4      170.49      120.54      3.59 o 
   2   0   4        0.12        2.03      2.30 o 
   3   0   4    16154.28    16720.88    404.17 o 
   4   0   4       27.30       10.87      5.34 o 
   5   0   4     4280.96     4766.41     47.29 o 
   6   0   4     1353.77     1429.91     31.30 o 
   7   0   4      752.48      811.76     21.94 o 
   8   0   4     2406.57     2575.66     39.95 o 
   9   0   4      448.94      443.79     19.57 o 
  10   0   4      879.91      916.13     27.17 o 
  11   0   4      208.55      197.79     17.81 o 
  12   0   4       10.18       -2.82     14.81 o 
  13   0   4        5.93      -15.46     16.25 o 
   1   1   4     3157.61     3177.02     21.77 o 
   2   1   4       19.14       38.97      2.44 o 
   3   1   4      872.56     1049.76      9.67 o 
   4   1   4     2915.11     2916.22     52.79 o 
   5   1   4     4385.95     4772.39     93.66 o 
   6   1   4     2049.76     2147.86     22.09 o 
   7   1   4      932.40      897.36     23.50 o 
   8   1   4     6693.99     6891.89     61.28 o 
   9   1   4      329.72      353.21     19.02 o 
  10   1   4      835.60      791.13     26.48 o 
  11   1   4        9.44        2.58     13.52 o 
  12   1   4      754.03      691.34     26.97 o 
  13   1   4      376.51      377.90     23.98 o 
   0   2   4    14034.71    13294.41    162.08 o 
   1   2   4     2383.47     2458.71     55.16 o 
   2   2   4        2.37        1.76      2.49 o 
   3   2   4      140.11      137.74      4.38 o 
   4   2   4     7347.98     7676.14    127.29 o 
   5   2   4     4317.92     4761.42     74.31 o 
   6   2   4     1276.92     1355.59     21.31 o 
   7   2   4     1023.37     1099.06     25.19 o 
   8   2   4      654.52      629.69     23.18 o 
   9   2   4      169.66      147.57     10.67 o 
  10   2   4      457.07      454.81     21.72 o 
  11   2   4      228.79      217.66     17.76 o 
  12   2   4       27.35       19.32     11.07 o 
  13   2   4        7.00       -1.61     13.89 o 
   1   3   4      474.96      507.42     19.73 o 
   2   3   4     6276.92     6361.87    170.00 o 
   3   3   4     1313.02     1575.03     64.00 o 
   4   3   4       85.59      122.93      4.98 o 
   5   3   4       13.64       34.84     17.19 o 
   6   3   4     7186.77     7294.15    105.88 o 
   7   3   4     2635.40     2697.47     36.88 o 
   8   3   4      524.21      587.64     20.66 o 
   9   3   4     1329.29     1312.21     30.64 o 
  10   3   4       46.67       17.59     13.23 o 
  11   3   4       74.59       95.13     10.75 o 
  12   3   4       60.08       68.06     10.45 o 
  13   3   4       37.98       15.18     14.96 o 
   0   4   4    15591.29    14940.08    185.58 o 
   1   4   4      410.96      521.68     21.19 o 
   2   4   4      158.25      175.47      5.30 o 
   3   4   4      299.98      287.36      5.96 o 
   4   4   4     6146.51     6128.47    140.16 o 
   5   4   4     1859.27     2057.62     34.50 o 
   6   4   4     1004.04      998.25     24.14 o 
   7   4   4       36.52       34.03      8.22 o 
   8   4   4       99.97      119.78     10.30 o 
   9   4   4     2187.42     2325.48     38.93 o 
  10   4   4      508.84      504.44     21.85 o 
  11   4   4      196.88      200.10     16.87 o 
  12   4   4      220.56      176.79     13.47 o 
  13   4   4       46.15       49.78     11.34 o 
   1   5   4     1600.66     1614.96     26.75 o 
   2   5   4     2484.63     2533.92     83.18 o 
   3   5   4      161.35      115.06      4.64 o 
   4   5   4     1643.43     1771.80     26.42 o 
   5   5   4      907.28      951.53     16.92 o 
   6   5   4       10.07        2.39      4.64 o 
   7   5   4       85.09       93.25      8.30 o 
   8   5   4     1596.09     1507.46     30.76 o 
   9   5   4       29.51       33.51      9.34 o 
  10   5   4        0.95        1.11     11.57 o 
  11   5   4       17.25        5.75     12.61 o 
  12   5   4       34.07       34.50     10.50 o 
  13   5   4       16.16       10.18     10.70 o 
   0   6   4     5858.28     5839.19     48.87 o 
   1   6   4     4071.51     4305.52     19.52 o 
   2   6   4     3384.26     3578.19     72.92 o 
   3   6   4     4414.14     4763.42    117.06 o 
   4   6   4        0.22        7.00      3.29 o 
   5   6   4     1030.86      987.78     11.37 o 
   6   6   4     3900.04     3960.56     76.07 o 
   7   6   4       58.89       76.95      8.40 o 
   8   6   4      391.78      396.88     18.67 o 
   9   6   4       38.72       45.92      9.61 o 
  10   6   4        0.83        6.64     11.39 o 
  11   6   4      300.84      297.48     19.57 o 
  12   6   4       50.36       68.31     10.63 o 
  13   6   4       49.78       43.17     11.34 o 
   1   7   4      285.47      380.50      5.66 o 
   2   7   4     9652.45     9676.87    144.31 o 
   3   7   4      576.26      605.83     11.87 o 
   4   7   4       21.20       46.41      2.70 o 
   5   7   4      886.79      830.90     15.63 o 
   6   7   4      105.67      111.94      6.14 o 
   7   7   4     1904.50     2025.57     32.67 o 
   8   7   4        9.93       15.60     11.02 o 
   9   7   4      371.53      415.68     20.46 o 
  10   7   4      112.88      121.04     10.13 o 
  11   7   4      102.92      113.96     10.60 o 
  12   7   4      298.89      297.76     20.90 o 
  13   7   4       59.60       52.51     11.27 o 
   0   8   4      127.70       96.92      5.39 o 
   1   8   4     2487.63     2445.50     13.93 o 
   2   8   4     1496.03     1583.54     11.29 o 
   3   8   4     1091.59      997.33     22.20 o 
   4   8   4     1108.40     1085.25     21.79 o 
   5   8   4     1541.81     1548.68     24.50 o 
   6   8   4      332.36      336.34     14.74 o 
   7   8   4      184.64      203.02     14.46 o 
   8   8   4      478.50      502.24     19.91 o 
   9   8   4     1788.85     1775.67     35.10 o 
  10   8   4      359.50      400.20     20.04 o 
  11   8   4        1.37       -5.33     13.15 o 
  12   8   4      630.21      599.97     26.67 o 
  13   8   4       60.79       62.69     12.51 o 
   1   9   4     1293.65     1151.27      9.31 o 
   2   9   4      614.13      504.84     11.48 o 
   3   9   4      402.72      419.91      6.45 o 
   4   9   4       20.21       19.35      3.41 o 
   5   9   4      132.71      102.06      4.18 o 
   6   9   4       10.03        4.09      9.73 o 
   7   9   4     1857.75     1848.71     31.36 o 
   8   9   4     1268.16     1317.76     29.18 o 
   9   9   4       21.84       20.68      9.21 o 
  10   9   4        3.58       -1.29     12.24 o 
  11   9   4        0.51       -2.08     14.19 o 
  12   9   4      409.34      363.56     23.83 o 
  13   9   4      728.43      761.53     28.68 o 
   0  10   4     1034.25      996.13     12.39 o 
   1  10   4     3043.24     3186.31     20.60 o 
   2  10   4       39.56       16.51      2.32 o 
   3  10   4     1794.77     1707.23     31.22 o 
   4  10   4      651.08      614.78      8.16 o 
   5  10   4      211.70      204.20      6.83 o 
   6  10   4     2914.03     2937.84     37.00 o 
   7  10   4      244.91      223.03     15.60 o 
   8  10   4       52.91       44.26      8.79 o 
   9  10   4      376.84      397.84     19.05 o 
  10  10   4      796.07      780.11     26.28 o 
  11  10   4     1164.26     1076.62     32.02 o 
  12  10   4      199.04      194.13     18.97 o 
  13  10   4       18.90       12.14     15.93 o 
   1  11   4     3084.73     3062.85     20.55 o 
   2  11   4     1539.96     1453.43     25.06 o 
   3  11   4       24.33       28.23      2.70 o 
   4  11   4        2.22       11.19      2.96 o 
   5  11   4     1604.03     1565.86     26.38 o 
   6  11   4       38.69       25.88      7.16 o 
   7  11   4       85.13       90.77      8.45 o 
   8  11   4      170.63      201.01     14.71 o 
   9  11   4      793.15      802.17     24.92 o 
  10  11   4        6.02       15.08     12.73 o 
  11  11   4      732.06      741.57     27.94 o 
  12  11   4       93.92       65.39     11.94 o 
  13  11   4       23.55       23.58     12.06 o 
   0  12   4      121.43      122.36      6.31 o 
   1  12   4       54.03       62.66      2.70 o 
   2  12   4      617.19      680.42      8.30 o 
   3  12   4      286.04      284.77      6.06 o 
   4  12   4       23.91       25.75      3.92 o 
   5  12   4        0.06        4.68      7.78 o 
   6  12   4      216.92      222.76     14.41 o 
   7  12   4      613.85      704.34     21.60 o 
   8  12   4      161.22      153.39     14.32 o 
   9  12   4      573.34      579.07     22.74 o 
  10  12   4      146.13      160.57     15.18 o 
  11  12   4       65.01       65.04     11.17 o 
  12  12   4       84.95       89.56     11.91 o 
  13  12   4        4.50        1.56     15.50 o 
   1  13   4      201.96      191.01      4.99 o 
   2  13   4      339.81      360.54      6.39 o 
   3  13   4      123.37      127.85      4.97 o 
   4  13   4       34.22       41.79      2.96 o 
   5  13   4       34.76       41.02      6.69 o 
   6  13   4      221.75      221.99     13.87 o 
   7  13   4      264.17      267.17     16.17 o 
   8  13   4      253.39      260.75     16.12 o 
   9  13   4      533.02      512.12     21.42 o 
  10  13   4       32.59       29.45      9.96 o 
  11  13   4        4.95       14.66     14.64 o 
  12  13   4        0.62        6.37     10.11 o 
   0  14   4     1256.58     1220.32     15.12 o 
   1  14   4       12.37       17.67      3.72 o 
   2  14   4       86.54       97.11      3.77 o 
   3  14   4      698.29      691.54     13.25 o 
   4  14   4       21.78       12.24      8.94 o 
   5  14   4       45.57       32.02      6.86 o 
   6  14   4      166.35      153.78     13.52 o 
   7  14   4       14.43       16.15      8.05 o 
   8  14   4       77.38       67.76      8.97 o 
   9  14   4        5.01      -10.20     11.15 o 
  10  14   4       23.10       15.70      9.54 o 
  11  14   4       18.30        5.08     13.60 o 
  12  14   4      116.84       97.93     12.11 o 
   1  15   4       85.54       63.63      3.01 o 
   2  15   4      344.59      324.82      6.42 o 
   3  15   4      476.69      475.69     16.37 o 
   4  15   4       41.28       43.89      6.59 o 
   5  15   4      939.91      950.93     22.96 o 
   6  15   4      507.92      502.71     19.15 o 
   7  15   4       30.57       34.72      8.52 o 
   8  15   4        7.52       15.58     11.05 o 
   9  15   4        4.29       -5.94     12.58 o 
  10  15   4       44.89       40.20      9.76 o 
  11  15   4       36.10       18.11     16.07 o 
  12  15   4        0.23      -13.55     15.78 o 
   0  16   4      479.20      476.07     18.19 o 
   1  16   4        6.10        5.82      3.35 o 
   2  16   4     1108.39      998.63     21.32 o 
   3  16   4        6.67       14.76      6.09 o 
   4  16   4      443.25      437.25     16.45 o 
   5  16   4      145.28      110.66      8.89 o 
   6  16   4      622.05      599.87     19.76 o 
   7  16   4     1043.61      934.06     26.18 o 
   8  16   4      561.13      591.87     22.29 o 
   9  16   4       37.95       33.91      8.94 o 
  10  16   4      258.59      282.70     19.10 o 
  11  16   4      159.28      166.79     13.28 o 
  12  16   4      624.74      661.52     28.73 o 
   1  17   4      788.70      757.34     18.95 o 
   2  17   4     2770.14     2816.45     34.43 o 
   3  17   4       29.56       28.83      7.16 o 
   4  17   4      155.75      138.65     12.73 o 
   5  17   4     1610.34     1670.75     30.44 o 
   6  17   4        4.45        1.41     11.05 o 
   7  17   4      120.89       99.74      9.78 o 
   8  17   4        6.80        6.41     11.42 o 
   9  17   4       48.88       43.94     10.13 o 
  10  17   4      238.05      222.54     19.81 o 
  11  17   4      350.91      385.90     23.73 o 
  12  17   4      313.42      295.75     21.94 o 
   0  18   4      635.19      613.35     17.61 o 
   1  18   4      802.24      770.84     20.28 o 
   2  18   4     2048.49     1961.50     30.04 o 
   3  18   4     1748.35     1677.49     28.56 o 
   4  18   4       14.72       -2.55     10.33 o 
   5  18   4        0.42        1.93     10.48 o 
   6  18   4     1140.03     1120.69     27.10 o 
   7  18   4      116.34      117.92      9.66 o 
   8  18   4       34.30        5.25     12.68 o 
   9  18   4     1050.13     1066.00     30.44 o 
  10  18   4       29.97       35.05     10.40 o 
  11  18   4      191.70      174.41     14.37 o 
   1  19   4     2361.06     2399.86     33.39 o 
   2  19   4    12883.64    12451.88    105.68 o 
   3  19   4      211.39      221.62     13.82 o 
   4  19   4      137.90      119.21      8.67 o 
   5  19   4      467.43      424.81     18.40 o 
   6  19   4      155.89      180.63     15.46 o 
   7  19   4     1228.21     1168.51     29.35 o 
   8  19   4       92.19       80.37      9.59 o 
   9  19   4      240.85      212.09     19.29 o 
  10  19   4        0.69        8.62     12.88 o 
  11  19   4      124.29      116.16     13.13 o 
   0  20   4     1995.06     2018.34     31.55 o 
   1  20   4     4170.49     4113.06     43.59 o 
   2  20   4       13.03       17.14     11.52 o 
   3  20   4      290.56      257.46     14.64 o 
   4  20   4     1240.10     1243.98     27.39 o 
   5  20   4      769.91      751.25     22.46 o 
   6  20   4     1557.88     1525.71     31.80 o 
   7  20   4        6.31        0.52     11.37 o 
   8  20   4      822.76      802.10     26.87 o 
   9  20   4      413.58      413.03     22.14 o 
  10  20   4      414.19      401.73     23.55 o 
  11  20   4      195.54      256.37     22.17 o 
   1  21   4     2308.26     2244.27     33.86 o 
   2  21   4      454.70      464.64     17.59 o 
   3  21   4       14.64       27.32      6.66 o 
   4  21   4       57.31       55.11      8.20 o 
   5  21   4      212.96      189.52     14.34 o 
   6  21   4      286.02      304.02     16.82 o 
   7  21   4       40.34       33.96      9.36 o 
   8  21   4      263.31      299.22     20.16 o 
   9  21   4      378.89      361.31     22.44 o 
  10  21   4       23.88       25.54     10.82 o 
  11  21   4        0.67       -5.00     16.84 o 
   0  22   4      332.45      323.09     16.50 o 
   1  22   4      549.18      523.32     18.82 o 
   2  22   4        5.43       -3.32     10.95 o 
   3  22   4      405.54      398.24     17.81 o 
   4  22   4      907.06      873.60     24.67 o 
   5  22   4       33.02       27.91      7.60 o 
   6  22   4     1038.29     1078.70     28.38 o 
   7  22   4       91.77       77.15     10.45 o 
   8  22   4      402.47      416.52     22.61 o 
   9  22   4       60.89       58.92     11.86 o 
  10  22   4     1724.17     1819.88     42.80 o 
   1  23   4       37.64       26.77      7.88 o 
   2  23   4     1317.49     1289.68     27.79 o 
   3  23   4        7.01       24.30      7.58 o 
   4  23   4      526.04      531.34     20.11 o 
   5  23   4       32.41       24.72      8.62 o 
   6  23   4      853.57      819.61     26.11 o 
   7  23   4       54.43       59.49      9.81 o 
   8  23   4      585.69      598.01     24.62 o 
   9  23   4      156.58      157.62     12.63 o 
  10  23   4      317.52      366.34     24.82 o 
   0  24   4      931.75      863.62     23.95 o 
   1  24   4      354.67      358.14     17.39 o 
   2  24   4      120.42       99.12      8.87 o 
   3  24   4      169.41      145.53     14.46 o 
   4  24   4     1447.59     1466.02     31.23 o 
   5  24   4      127.93      137.04      9.76 o 
   6  24   4        5.09       12.98     12.04 o 
   7  24   4      384.49      399.03     21.89 o 
   8  24   4      127.03      162.75     12.14 o 
   9  24   4       33.13       11.57     15.95 o 
  10  24   4       35.86       35.76     11.94 o 
   1  25   4     1644.07     1615.57     32.07 o 
   2  25   4     1014.64     1036.48     25.96 o 
   3  25   4       26.88       34.53      7.95 o 
   4  25   4        8.11        3.29     11.47 o 
   5  25   4       71.87       73.96      9.51 o 
   6  25   4      645.82      659.76     24.64 o 
   7  25   4       53.02       62.98     10.85 o 
   8  25   4       90.33      118.59     12.19 o 
   9  25   4      167.25      172.28     13.25 o 
   0  26   4     3875.77     3869.67     49.09 o 
   1  26   4      217.50      253.47     15.98 o 
   2  26   4       64.86       56.49      8.84 o 
   3  26   4      267.35      254.07     17.02 o 
   4  26   4     1611.17     1618.00     35.00 o 
   5  26   4      516.16      549.77     23.23 o 
   6  26   4      191.61      172.70     11.59 o 
   7  26   4       48.46       58.45     10.30 o 
   8  26   4      261.62      295.55     20.21 o 
   9  26   4      211.62      229.92     20.06 o 
   1  27   4      112.10      104.64      9.34 o 
   2  27   4        4.90        4.01     10.33 o 
   3  27   4       89.95       97.56      9.83 o 
   4  27   4      934.97      906.05     27.94 o 
   5  27   4        8.05       -4.43     12.95 o 
   6  27   4      357.87      354.77     21.05 o 
   7  27   4      258.31      220.43     19.89 o 
   8  27   4      712.16      714.00     28.68 o 
   0  28   4      769.54      830.06     25.16 o 
   1  28   4        6.31       13.05      8.07 o 
   2  28   4        0.12       -4.11     11.64 o 
   3  28   4      596.89      681.16     23.93 o 
   4  28   4     1319.16     1442.76     33.78 o 
   5  28   4        0.93       10.03     11.91 o 
   6  28   4       70.56       60.63     11.39 o 
   7  28   4       12.45        3.79     15.08 o 
   8  28   4      115.20      128.89     13.10 o 
   1  29   4      165.91      167.60     15.23 o 
   2  29   4      652.26      641.70     23.95 o 
   3  29   4       22.23       28.95      9.16 o 
   4  29   4      783.08      761.63     27.42 o 
   5  29   4      546.09      571.36     23.83 o 
   6  29   4      308.28      344.86     20.93 o 
   7  29   4       60.04       42.67     10.97 o 
   0  30   4     1883.87     1931.85     38.74 o 
   1  30   4      101.10       97.63     10.72 o 
   2  30   4       35.91       30.51      9.59 o 
   3  30   4      213.36      219.19     17.91 o 
   4  30   4      552.29      634.08     25.16 o 
   5  30   4        0.04       -3.64     13.45 o 
   6  30   4        6.93       10.40     15.16 o 
   1  31   4       83.59       93.47     10.90 o 
   2  31   4       22.82       13.35     13.99 o 
   3  31   4      127.46      210.15     18.18 o 
   4  31   4        0.18      -10.72     14.32 o 
   5  31   4       73.87       63.58     11.10 o 
   6  31   4       14.62       30.93     10.30 o 
   0  32   4        8.21      -10.15     12.56 o 
   1  32   4       41.27       20.58     13.75 o 
   2  32   4       92.59       83.17     10.82 o 
   3  32   4        0.68      -14.34     14.34 o 
   4  32   4       55.18       69.92     10.90 o 
   5  32   4      197.75      205.57     13.99 o 
   1  33   4       66.92      104.84     11.24 o 
   2  33   4      253.11      270.78     19.39 o 
   3  33   4        0.22      -13.50     13.50 o 
   4  33   4       22.87       18.70     10.63 o 
   0  34   4      249.77      246.56     20.14 o 
   1  34   4       27.40       28.61     10.55 o 
   2  34   4      255.45      269.79     20.73 o 
   1   1   5        2.18        1.96      2.77 o 
   2   1   5      113.44      124.37      4.28 o 
   3   1   5       65.64       74.35      3.27 o 
   4   1   5      590.57      583.68     15.41 o 
   5   1   5       37.51       51.31      3.34 o 
   6   1   5      688.15      746.05     21.75 o 
   7   1   5      767.67      827.21     24.40 o 
   8   1   5     1331.72     1437.54     31.43 o 
   9   1   5      317.93      304.22     19.10 o 
  10   1   5      392.42      419.29     21.70 o 
  11   1   5        0.01       33.56      9.71 o 
  12   1   5      121.72      104.40     12.46 o 
  13   1   5      141.49      150.04     14.27 o 
   0   2   5      515.19      493.71     11.05 o 
   1   2   5      225.73      204.24      4.98 o 
   2   2   5      435.61      439.36     11.30 o 
   3   2   5      213.53      246.33      5.68 o 
   4   2   5      695.88      725.86     13.53 o 
   5   2   5      246.44      225.42      7.05 o 
   6   2   5     1795.40     1990.05     32.64 o 
   7   2   5     2473.39     2559.81     38.12 o 
   8   2   5     1622.05     1712.95     33.91 o 
   9   2   5        1.37        0.99     12.19 o 
  10   2   5       99.24       95.13     10.92 o 
  11   2   5      524.31      497.14     23.41 o 
  12   2   5      394.23      412.13     22.93 o 
  13   2   5       70.57       63.50     12.88 o 
   1   3   5      413.02      441.54     11.85 o 
   2   3   5     3794.80     3704.02    126.30 o 
   3   3   5        3.75       11.76      9.13 o 
   4   3   5      115.80       94.93      3.70 o 
   5   3   5      198.82      192.07      7.09 o 
   6   3   5     1151.86     1100.62     25.09 o 
   7   3   5       31.24       31.43      9.56 o 
   8   3   5      664.72      665.58     23.78 o 
   9   3   5      171.21      202.62     16.45 o 
  10   3   5      309.63      336.27     19.64 o 
  11   3   5       64.70       59.34     11.39 o 
  12   3   5      495.75      443.81     24.15 o 
  13   3   5       27.01        3.32     14.49 o 
   0   4   5    12831.97    12324.03     83.07 o 
   1   4   5      278.87      430.59     21.51 o 
   2   4   5     1929.85     1954.96     54.94 o 
   3   4   5     2754.85     2914.59    101.84 o 
   4   4   5     1286.95     1422.01     32.68 o 
   5   4   5     1067.01     1134.03     17.53 o 
   6   4   5      306.73      240.72     15.11 o 
   7   4   5     3002.80     3095.41     42.35 o 
   8   4   5        2.73       11.44     11.86 o 
   9   4   5      287.26      302.09     17.54 o 
  10   4   5      609.27      564.58     24.17 o 
  11   4   5      132.15      106.55     11.69 o 
  12   4   5       72.63       55.36     11.76 o 
  13   4   5       20.34       21.82     16.20 o 
   1   5   5      771.37      919.54     24.01 o 
   2   5   5     6537.74     6465.17    181.41 o 
   3   5   5      951.92      959.52     27.71 o 
   4   5   5      696.14      713.02     24.69 o 
   5   5   5      149.52      180.28      6.11 o 
   6   5   5     1407.31     1448.71     28.43 o 
   7   5   5    13331.67    13494.10     84.88 o 
   8   5   5      579.96      579.14     21.35 o 
   9   5   5      787.08      748.06     24.92 o 
  10   5   5      393.60      379.56     20.58 o 
  11   5   5        0.82       12.51     14.24 o 
  12   5   5      178.24      181.30     13.55 o 
  13   5   5       21.07        4.11     15.83 o 
   0   6   5      194.10      181.22      6.70 o 
   1   6   5      317.21      328.91     10.10 o 
   2   6   5      625.19      585.94     12.98 o 
   3   6   5        4.46       36.95     17.88 o 
   4   6   5     1950.48     2030.02     53.79 o 
   5   6   5       16.87       15.24      4.07 o 
   6   6   5     6341.86     6366.35     56.22 o 
   7   6   5     2001.78     2056.36     35.91 o 
   8   6   5      952.77     1019.34     27.42 o 
   9   6   5       54.11       22.22      9.68 o 
  10   6   5      686.05      702.09     25.56 o 
  11   6   5       94.72      106.25     11.02 o 
  12   6   5      382.41      427.61     23.03 o 
  13   6   5      426.17      438.44     23.93 o 
   1   7   5      706.81      743.07      8.43 o 
   2   7   5     3075.29     2879.47     78.32 o 
   3   7   5     1183.59     1225.95     33.66 o 
   4   7   5      232.20      271.76     11.52 o 
   5   7   5       21.13      107.32      8.02 o 
   6   7   5      129.49      152.22     14.19 o 
   7   7   5     1391.83     1347.43     29.35 o 
   8   7   5      151.48      117.52     10.65 o 
   9   7   5      481.07      464.99     21.52 o 
  10   7   5      142.02      144.32     12.31 o 
  11   7   5       38.59       52.51     10.40 o 
  12   7   5        6.39      -15.60     15.60 o 
  13   7   5        1.36       -4.09     16.35 o 
   0   8   5      131.71      119.72      6.22 o 
   1   8   5    15202.47    15441.07    102.03 o 
   2   8   5     1212.29     1251.15     20.34 o 
   3   8   5     1094.46      969.03     21.18 o 
   4   8   5       89.27       99.64      6.08 o 
   5   8   5     1525.59     1605.56     27.69 o 
   6   8   5     1360.06     1399.40     27.57 o 
   7   8   5       47.84       53.25      8.42 o 
   8   8   5      858.35      873.95     26.25 o 
   9   8   5      394.62      354.60     19.86 o 
  10   8   5      319.34      318.19     20.19 o 
  11   8   5      348.08      338.67     22.37 o 
  12   8   5       39.45       40.72     11.84 o 
   1   9   5     1177.03     1148.63     10.93 o 
   2   9   5     3790.34     3682.90     32.91 o 
   3   9   5      108.76      138.35      6.41 o 
   4   9   5      249.78      246.41      6.46 o 
   5   9   5      571.49      573.69     18.15 o 
   6   9   5      136.15      110.56      8.54 o 
   7   9   5       25.87       54.09      7.85 o 
   8   9   5     1154.43     1047.52     28.06 o 
   9   9   5      288.61      297.11     17.96 o 
  10   9   5      371.42      395.44     21.82 o 
  11   9   5      109.42      113.46     12.28 o 
  12   9   5      519.32      515.96     26.75 o 
   0  10   5     2547.17     2346.80     45.30 o 
   1  10   5      979.21      944.91      9.51 o 
   2  10   5      117.84      137.64      5.12 o 
   3  10   5        0.04       -1.42      3.56 o 
   4  10   5     2470.29     2336.03     32.20 o 
   5  10   5      416.98      404.98     16.42 o 
   6  10   5       20.97       41.41      6.86 o 
   7  10   5        1.09       14.44      9.93 o 
   8  10   5        0.22        7.01     12.26 o 
   9  10   5      700.95      669.52     25.29 o 
  10  10   5      242.51      195.66     18.33 o 
  11  10   5       46.43       23.11     16.84 o 
  12  10   5        2.00       -7.65     16.57 o 
   1  11   5     1462.60     1483.00     11.78 o 
   2  11   5      416.78      402.57      6.96 o 
   3  11   5     2204.42     2149.10     44.21 o 
   4  11   5      420.56      366.86     15.65 o 
   5  11   5      193.17      214.26     13.18 o 
   6  11   5      428.60      480.74     18.40 o 
   7  11   5      672.65      655.13     22.14 o 
   8  11   5      103.12      126.44     10.03 o 
   9  11   5       11.35       12.04     11.52 o 
  10  11   5      134.22      115.91     11.94 o 
  11  11   5      752.29      785.80     28.41 o 
  12  11   5       18.33      -16.25     16.25 o 
   0  12   5    12753.10    12198.83    121.01 o 
   1  12   5       37.98       35.78      2.75 o 
   2  12   5      726.03      670.86      8.59 o 
   3  12   5        2.03        4.33      8.45 o 
   4  12   5     1267.02     1228.99     24.72 o 
   5  12   5      637.63      633.21     19.96 o 
   6  12   5      176.63      176.54     13.50 o 
   7  12   5      107.00       92.01      9.26 o 
   8  12   5        0.39       17.36     11.91 o 
   9  12   5       38.30       63.01      9.14 o 
  10  12   5      121.56      113.39     11.29 o 
  11  12   5       21.10       18.92     15.75 o 
  12  12   5      272.68      229.03     21.13 o 
   1  13   5     1984.59     1820.93     19.45 o 
   2  13   5        2.86        3.57      7.75 o 
   3  13   5      709.04      701.62     18.92 o 
   4  13   5     4860.88     4886.73     47.45 o 
   5  13   5     1797.04     1789.71     30.79 o 
   6  13   5     1854.70     1770.71     32.10 o 
   7  13   5        0.55       -3.67     11.10 o 
   8  13   5     2931.91     2974.72     44.68 o 
   9  13   5       56.96       54.54      9.61 o 
  10  13   5      740.44      749.00     27.34 o 
  11  13   5        0.25       -5.75     14.91 o 
  12  13   5      224.75      218.97     20.41 o 
   0  14   5     2676.30     2608.50     32.69 o 
   1  14   5     2419.86     2345.54     31.11 o 
   2  14   5      170.07      167.45     10.95 o 
   3  14   5       16.84       33.04      6.29 o 
   4  14   5     1380.35     1317.27     26.45 o 
   5  14   5     3524.91     3425.09     41.96 o 
   6  14   5       60.18       57.19      8.50 o 
   7  14   5      160.07      177.66     14.07 o 
   8  14   5       78.46       92.56     10.06 o 
   9  14   5      267.42      300.11     18.43 o 
  10  14   5       22.05       26.23      9.81 o 
  11  14   5       92.54       87.13     11.19 o 
  12  14   5       55.43       48.54     12.53 o 
   1  15   5     1385.82     1267.36     23.90 o 
   2  15   5      714.15      664.22     18.23 o 
   3  15   5       19.81       17.98      6.56 o 
   4  15   5     1883.34     1777.25     30.41 o 
   5  15   5        5.77       11.39     10.03 o 
   6  15   5      184.09      237.35     15.06 o 
   7  15   5       92.75       87.80      9.14 o 
   8  15   5      688.80      711.85     25.19 o 
   9  15   5       76.63       61.70     10.70 o 
  10  15   5       93.85      113.93     11.15 o 
  11  15   5      303.30      312.91     21.52 o 
   0  16   5     6697.50     6393.37     52.11 o 
   1  16   5        5.44       12.36      8.27 o 
   2  16   5      634.37      599.30     18.75 o 
   3  16   5     1168.64     1118.98     24.72 o 
   4  16   5     4284.27     4253.15     46.66 o 
   5  16   5     2785.52     2599.07     38.59 o 
   6  16   5       54.59       56.02      8.27 o 
   7  16   5      544.54      511.01     20.83 o 
   8  16   5       53.81       47.13      9.39 o 
   9  16   5      739.71      735.65     26.33 o 
  10  16   5       77.30       86.91     11.15 o 
  11  16   5        5.17       -3.02     14.76 o 
   1  17   5     1057.36     1036.67     23.11 o 
   2  17   5      809.19      800.81     21.13 o 
   3  17   5     5795.05     5802.71     53.13 o 
   4  17   5      665.00      664.39     21.77 o 
   5  17   5      794.24      736.74     22.27 o 
   6  17   5      127.85      106.60      9.24 o 
   7  17   5       36.87       45.55      8.47 o 
   8  17   5      570.02      572.50     23.55 o 
   9  17   5       75.26       71.33     11.15 o 
  10  17   5       55.35       71.53     11.02 o 
  11  17   5       49.86       26.35     11.24 o 
   0  18   5        0.64       -1.36      9.36 o 
   1  18   5        1.46       10.60      9.31 o 
   2  18   5        1.74       12.53     10.40 o 
   3  18   5      536.04      532.26     19.07 o 
   4  18   5       38.95        9.46     11.91 o 
   5  18   5        3.14       -6.04     10.70 o 
   6  18   5       21.56       24.62      7.55 o 
   7  18   5      181.91      130.85     11.39 o 
   8  18   5       38.27       19.17     14.61 o 
   9  18   5      449.73      472.86     22.89 o 
  10  18   5       39.08       42.30     10.35 o 
  11  18   5       36.26       39.01     11.29 o 
   1  19   5       73.18       78.27      7.93 o 
   2  19   5      941.53      838.53     22.56 o 
   3  19   5     1326.28     1300.15     27.57 o 
   4  19   5       12.02       13.80     10.85 o 
   5  19   5      718.33      700.30     22.49 o 
   6  19   5      147.01      138.92     13.62 o 
   7  19   5      319.71      295.25     18.13 o 
   8  19   5      396.75      400.54     21.35 o 
   9  19   5       44.70       58.87     10.23 o 
  10  19   5       80.69       76.04     11.69 o 
  11  19   5       58.84       60.88     11.99 o 
   0  20   5       72.88       61.82      7.83 o 
   1  20   5     1258.48     1246.83     26.50 o 
   2  20   5        0.11      -10.18     10.18 o 
   3  20   5     4080.27     4017.76     47.53 o 
   4  20   5      492.36      460.83     19.62 o 
   5  20   5       75.21       78.39      9.31 o 
   6  20   5      451.89      424.52     19.02 o 
   7  20   5        2.21      -11.89     12.76 o 
   8  20   5      542.71      547.41     24.62 o 
   9  20   5      188.62      191.28     18.53 o 
  10  20   5      194.43      205.35     14.46 o 
   1  21   5      118.36      117.15      9.02 o 
   2  21   5       43.27       50.35      8.42 o 
   3  21   5     1018.69      959.10     25.71 o 
   4  21   5      861.97      851.93     24.05 o 
   5  21   5       11.56       -6.59     11.72 o 
   6  21   5      153.14      158.19     14.84 o 
   7  21   5      155.99      163.00     16.27 o 
   8  21   5      212.96      222.34     18.48 o 
   9  21   5       92.96      115.07     11.72 o 
  10  21   5      481.26      503.25     26.72 o 
   0  22   5      122.57      111.48      9.49 o 
   1  22   5     1546.42     1586.00     30.89 o 
   2  22   5      280.23      291.47     16.25 o 
   3  22   5       65.76       71.73      8.50 o 
   4  22   5      167.47      193.91     15.38 o 
   5  22   5       64.76       56.49      8.69 o 
   6  22   5      406.00      477.89     20.78 o 
   7  22   5        0.53      -13.25     13.25 o 
   8  22   5      194.34      246.12     20.14 o 
   9  22   5        7.54        0.89     13.87 o 
  10  22   5      106.17      108.98     14.04 o 
   1  23   5        4.88       -3.52     10.90 o 
   2  23   5     1794.50     1782.11     33.51 o 
   3  23   5      175.95      174.79     14.41 o 
   4  23   5      110.80      114.05      9.73 o 
   5  23   5       20.82       25.14      8.62 o 
   6  23   5       60.51       37.03      9.54 o 
   7  23   5      170.82      150.44     12.26 o 
   8  23   5       38.45       32.74     10.92 o 
   9  23   5        5.36       14.66     10.92 o 
   0  24   5     1507.74     1436.13     30.74 o 
   1  24   5        1.47       -2.55     10.33 o 
   2  24   5        3.97       14.64     10.75 o 
   3  24   5       35.29       43.49      8.72 o 
   4  24   5     1246.12     1292.13     30.34 o 
   5  24   5        7.42       14.14     12.26 o 
   6  24   5      724.44      709.42     26.65 o 
   7  24   5       25.15        9.73     12.98 o 
   8  24   5        8.78        5.13     15.18 o 
   9  24   5      420.14      400.84     24.02 o 
   1  25   5      207.60      214.04     15.60 o 
   2  25   5       33.09       31.65      8.12 o 
   3  25   5       82.89       90.43      9.31 o 
   4  25   5      240.42      273.63     17.98 o 
   5  25   5      212.57      259.76     17.63 o 
   6  25   5        2.33        6.14     12.83 o 
   7  25   5      257.76      224.27     19.07 o 
   8  25   5      457.67      383.77     24.50 o 
   0  26   5       83.50       86.61      9.04 o 
   1  26   5       58.91       51.76      8.45 o 
   2  26   5      121.10      106.65     10.01 o 
   3  26   5        4.48        3.07     12.24 o 
   4  26   5       44.70       35.17      9.16 o 
   5  26   5      496.20      493.27     21.92 o 
   6  26   5       17.46       32.67      9.81 o 
   7  26   5       33.89       38.04      9.83 o 
   8  26   5       66.17       82.40     11.32 o 
   1  27   5      120.33      141.57     13.99 o 
   2  27   5      107.11      104.45     10.01 o 
   3  27   5        7.70       -7.36     12.14 o 
   4  27   5        0.20       -1.36     11.94 o 
   5  27   5       90.21       84.04     11.07 o 
   6  27   5       56.30       37.35     11.52 o 
   7  27   5        0.05      -13.18     13.18 o 
   0  28   5      937.22     1046.68     29.18 o 
   1  28   5      155.30      152.17     10.90 o 
   2  28   5        0.57        1.26     12.11 o 
   3  28   5       80.70       59.44     10.40 o 
   4  28   5       53.64       60.01      9.88 o 
   5  28   5       17.82       29.80      9.39 o 
   6  28   5       67.49       67.57     11.49 o 
   7  28   5        0.25       -0.77     14.98 o 
   1  29   5       49.90       53.37     10.06 o 
   2  29   5      181.19      175.45     12.31 o 
   3  29   5       29.88       20.76     10.03 o 
   4  29   5       12.37       34.75      9.63 o 
   5  29   5        2.83      -12.85     14.49 o 
   6  29   5       27.36       42.23     10.63 o 
   0  30   5        0.82        9.91     12.04 o 
   1  30   5      163.41      193.24     16.97 o 
   2  30   5       85.84       71.80     10.77 o 
   3  30   5     1367.35     1396.15     35.07 o 
   4  30   5      112.81      101.57     11.62 o 
   5  30   5      787.11      889.23     30.04 o 
   1  31   5       24.39       32.22      9.98 o 
   2  31   5      908.60      974.88     30.98 o 
   3  31   5      179.81      220.73     18.53 o 
   4  31   5        0.30        3.59     13.65 o 
   5  31   5       11.86       34.01     10.55 o 
   0  32   5        4.77       -5.72     12.36 o 
   1  32   5       56.02       60.88     10.03 o 
   2  32   5      189.25      187.59     13.50 o 
   3  32   5      292.43      324.16     21.99 o 
   1  33   5       21.21       28.41     10.20 o 
   2  33   5      934.06     1041.65     33.49 o 
   0   0   6    18171.57    17282.67    457.50 o 
   1   0   6     1879.97     1835.08     18.21 o 
   2   0   6     1257.77     1297.01     11.29 o 
   3   0   6       32.94       39.19      3.10 o 
   4   0   6     3312.76     3309.92     39.83 o 
   5   0   6      679.95      673.78     21.03 o 
   6   0   6     2833.13     3050.28     41.83 o 
   7   0   6      549.91      533.82     20.68 o 
   8   0   6      784.62      776.49     25.76 o 
   9   0   6        2.83        9.31     12.21 o 
  10   0   6      284.34      241.81     19.79 o 
  11   0   6        0.47       -1.34     17.88 o 
  12   0   6     1084.06     1130.27     35.47 o 
   1   1   6     2461.52     2351.69     14.48 o 
   2   1   6     1027.00     1017.57     19.04 o 
   3   1   6      840.76      807.42      9.74 o 
   4   1   6     2240.71     2350.60     33.81 o 
   5   1   6      375.27      381.99     17.21 o 
   6   1   6      126.42      133.30     10.03 o 
   7   1   6     1413.45     1579.04     32.82 o 
   8   1   6        6.86       -1.86     12.73 o 
   9   1   6      274.86      266.67     18.40 o 
  10   1   6       23.56       45.62      9.93 o 
  11   1   6     2315.69     2407.56     46.91 o 
  12   1   6       31.63       18.90     17.81 o 
   0   2   6      436.16      419.32     12.43 o 
   1   2   6     1131.70     1050.72      9.97 o 
   2   2   6      119.38      106.65      4.75 o 
   3   2   6     2451.88     2403.97     52.06 o 
   4   2   6      258.40      218.90     14.49 o 
   5   2   6     6104.80     6368.01     56.17 o 
   6   2   6        1.90       13.97     11.72 o 
   7   2   6      825.95      900.85     25.71 o 
   8   2   6     1958.42     2026.56     38.34 o 
   9   2   6     1084.38     1091.93     30.22 o 
  10   2   6      132.66      144.22     12.06 o 
  11   2   6       38.14       12.46     19.34 o 
  12   2   6       51.16       41.61     12.26 o 
   1   3   6      125.65      120.56      4.92 o 
   2   3   6      314.50      325.23      6.48 o 
   3   3   6      602.54      598.14     15.05 o 
   4   3   6     5756.37     5910.08     51.54 o 
   5   3   6     1199.87     1209.03     26.95 o 
   6   3   6      842.65      834.67     23.68 o 
   7   3   6      310.52      284.93     17.76 o 
   8   3   6      301.92      327.08     19.17 o 
   9   3   6      348.70      352.94     19.86 o 
  10   3   6      985.67      908.33     29.94 o 
  11   3   6       67.52       62.51     10.90 o 
  12   3   6       73.45       82.18     12.21 o 
   0   4   6      133.89      138.92     15.03 o 
   1   4   6     3760.36     3770.40    106.51 o 
   2   4   6       46.54       60.00      3.22 o 
   3   4   6     1122.34     1130.40     24.97 o 
   4   4   6      336.33      326.31     16.10 o 
   5   4   6      548.66      550.53     19.84 o 
   6   4   6      439.37      469.84     19.39 o 
   7   4   6       70.00       65.46      9.46 o 
   8   4   6      256.23      236.38     17.83 o 
   9   4   6     1542.23     1545.85     34.75 o 
  10   4   6       33.07       29.15     10.18 o 
  11   4   6      467.87      414.71     24.57 o 
  12   4   6       16.17       25.21     16.87 o 
   1   5   6     1327.54     1251.90     34.49 o 
   2   5   6      127.21      108.38      4.28 o 
   3   5   6     8132.64     8140.38    246.55 o 
   4   5   6     1649.09     1603.28     27.79 o 
   5   5   6      660.63      639.25     20.33 o 
   6   5   6        0.44       -6.19     10.50 o 
   7   5   6      527.79      555.02     21.23 o 
   8   5   6        0.01        8.02     11.37 o 
   9   5   6      155.11      129.31     11.91 o 
  10   5   6      341.31      338.45     20.24 o 
  11   5   6        9.01       -2.92     14.71 o 
  12   5   6       40.69       23.38     11.64 o 
   0   6   6     1839.63     2035.83     28.25 o 
   1   6   6      179.77      222.46      8.35 o 
   2   6   6      559.33      649.07     17.25 o 
   3   6   6      450.62      481.16     16.17 o 
   4   6   6      203.19      169.66     13.80 o 
   5   6   6      848.75      881.43     22.71 o 
   6   6   6      122.85      100.83      9.19 o 
   7   6   6      229.78      219.19     15.60 o 
   8   6   6      677.08      683.49     23.45 o 
   9   6   6        2.25        2.03     13.62 o 
  10   6   6       24.05      -15.18     15.18 o 
  11   6   6       48.10       52.16     10.77 o 
  12   6   6        5.86       27.00     10.38 o 
   1   7   6      848.36      835.20     17.00 o 
   2   7   6       93.67       91.49      6.33 o 
   3   7   6     2045.98     2092.27     30.34 o 
   4   7   6     2618.12     2603.90     34.97 o 
   5   7   6        6.04        9.56     10.38 o 
   6   7   6      212.26      206.93     15.13 o 
   7   7   6      391.11      369.76     18.92 o 
   8   7   6       69.69       72.37      9.66 o 
   9   7   6      417.97      397.77     20.48 o 
  10   7   6     1311.59     1314.27     35.62 o 
  11   7   6       98.04       89.11     11.72 o 
  12   7   6        0.15        1.54     15.11 o 
   0   8   6     1150.14     1035.73     16.52 o 
   1   8   6      490.28      497.47      7.63 o 
   2   8   6      698.05      694.98     13.39 o 
   3   8   6      863.21      895.03     21.18 o 
   4   8   6      268.17      279.85     14.84 o 
   5   8   6      204.55      231.92     14.91 o 
   6   8   6     2876.29     2833.74     40.72 o 
   7   8   6       12.69       26.50      8.54 o 
   8   8   6       72.58       76.43      9.83 o 
   9   8   6      388.96      398.78     20.58 o 
  10   8   6      126.51      110.66     13.42 o 
  11   8   6       37.80       49.36     10.85 o 
  12   8   6      129.00      124.73     13.32 o 
   1   9   6       66.28       59.17      3.13 o 
   2   9   6     2698.59     2540.04     32.47 o 
   3   9   6       26.40       38.19      6.46 o 
   4   9   6     1540.53     1469.91     27.19 o 
   5   9   6      196.72      199.87     13.62 o 
   6   9   6      713.63      650.20     21.94 o 
   7   9   6     1532.78     1420.03     31.03 o 
   8   9   6      148.20      141.00     10.95 o 
   9   9   6        2.16       -8.99     12.76 o 
  10   9   6     1148.70     1088.31     32.62 o 
  11   9   6       50.13        9.11     15.08 o 
  12   9   6       80.37       60.56     11.62 o 
   0  10   6      984.51      887.03     19.72 o 
   1  10   6      462.30      487.72     15.83 o 
   2  10   6      284.19      283.84     13.60 o 
   3  10   6       86.65       76.46      7.46 o 
   4  10   6     1220.81     1109.17     24.69 o 
   5  10   6        8.07       29.89      6.81 o 
   6  10   6      134.61      175.97     14.93 o 
   7  10   6       79.15       96.42     10.18 o 
   8  10   6      374.03      328.27     19.22 o 
   9  10   6      257.15      236.83     17.63 o 
  10  10   6      118.12      108.21     13.35 o 
  11  10   6       36.52       35.69     10.77 o 
  12  10   6       81.19       89.29     12.83 o 
   1  11   6      172.92      177.16     11.49 o 
   2  11   6     1002.53      951.00     21.47 o 
   3  11   6       16.44       21.42      6.34 o 
   4  11   6      381.96      371.79     16.54 o 
   5  11   6       51.12       52.11      7.83 o 
   6  11   6      201.58      179.34     14.49 o 
   7  11   6      219.84      221.55     14.81 o 
   8  11   6      930.61      929.90     26.60 o 
   9  11   6      199.77      154.97     12.63 o 
  10  11   6      230.55      218.10     20.43 o 
  11  11   6        5.81        4.90     10.43 o 
   0  12   6      960.80      970.02     21.47 o 
   1  12   6       49.13       38.27      6.66 o 
   2  12   6      382.81      408.00     15.78 o 
   3  12   6        0.99       -9.54      9.54 o 
   4  12   6      179.47      157.97     12.66 o 
   5  12   6        4.91       -3.72     10.23 o 
   6  12   6      457.23      462.29     19.62 o 
   7  12   6       43.21       44.93      8.54 o 
   8  12   6       76.73       87.50      9.56 o 
   9  12   6        1.27      -11.19     13.23 o 
  10  12   6      225.67      225.24     19.96 o 
  11  12   6      134.10      112.12     12.88 o 
   1  13   6      513.82      551.58     17.21 o 
   2  13   6      417.06      383.25     15.63 o 
   3  13   6      104.82      100.26      8.40 o 
   4  13   6      126.92      141.99     12.19 o 
   5  13   6       15.45        3.79     10.72 o 
   6  13   6      189.67      166.49     10.67 o 
   7  13   6       57.77       66.43      8.87 o 
   8  13   6      109.56      131.64     10.18 o 
   9  13   6      166.86      150.46     12.19 o 
  10  13   6      653.55      701.25     28.51 o 
  11  13   6       83.68      100.19     12.63 o 
   0  14   6       22.16       10.15      8.50 o 
   1  14   6        3.50       11.81      6.12 o 
   2  14   6      371.55      382.07     16.15 o 
   3  14   6      226.31      215.16     13.97 o 
   4  14   6       35.76       32.89      7.23 o 
   5  14   6      459.02      413.40     17.59 o 
   6  14   6       29.36       16.02      8.27 o 
   7  14   6        2.85       10.45     11.64 o 
   8  14   6       59.85       58.55      9.36 o 
   9  14   6      335.15      302.21     21.23 o 
  10  14   6        0.11      -17.19     17.19 o 
  11  14   6       81.39       85.45     11.91 o 
   1  15   6       56.27       55.73      7.18 o 
   2  15   6       19.99       29.32      6.34 o 
   3  15   6      617.59      564.55     19.57 o 
   4  15   6       64.17       49.46      7.93 o 
   5  15   6        0.10      -11.07     11.07 o 
   6  15   6      488.30      435.32     19.39 o 
   7  15   6       12.62       14.14     11.96 o 
   8  15   6       97.26      115.76     10.23 o 
   9  15   6       70.09       42.06     10.48 o 
  10  15   6      586.89      599.18     26.55 o 
  11  15   6       12.93        3.29     15.13 o 
   0  16   6      164.52      141.77     11.79 o 
   1  16   6        4.92        0.45     10.53 o 
   2  16   6      113.31       94.36      8.10 o 
   3  16   6        6.24       12.06     10.50 o 
   4  16   6       54.75       57.09      8.57 o 
   5  16   6        2.51       -5.60     10.50 o 
   6  16   6      383.46      423.80     19.39 o 
   7  16   6      171.25      168.54     15.88 o 
   8  16   6      551.29      514.75     23.98 o 
   9  16   6      158.37      159.43     12.98 o 
  10  16   6      423.13      413.84     24.87 o 
  11  16   6        9.31        8.12     16.27 o 
   1  17   6     4931.25     4732.03     49.14 o 
   2  17   6      380.39      362.94     16.40 o 
   3  17   6     1387.30     1304.09     28.11 o 
   4  17   6     1124.88     1069.86     26.70 o 
   5  17   6        0.20      -11.54     11.54 o 
   6  17   6      284.46      229.08     17.19 o 
   7  17   6      332.85      354.20     18.77 o 
   8  17   6      379.61      400.49     21.85 o 
   9  17   6        7.04       17.16      9.59 o 
  10  17   6      362.52      359.11     23.50 o 
   0  18   6     9984.70     9746.29     99.89 o 
   1  18   6      306.62      287.13     16.40 o 
   2  18   6       51.06       62.02      7.80 o 
   3  18   6      292.56      291.12     15.95 o 
   4  18   6       34.29       44.88      8.37 o 
   5  18   6     1327.52     1428.45     31.68 o 
   6  18   6      743.93      786.84     25.81 o 
   7  18   6      148.26      137.29     11.32 o 
   8  18   6      322.38      342.24     20.63 o 
   9  18   6      204.27      213.84     19.47 o 
  10  18   6       93.62       74.65     12.95 o 
   1  19   6        7.97       33.19      7.38 o 
   2  19   6      130.25      133.60     12.43 o 
   3  19   6        5.46       -0.37     10.97 o 
   4  19   6     1475.11     1407.54     30.64 o 
   5  19   6      317.52      273.68     17.41 o 
   6  19   6      486.29      466.47     21.13 o 
   7  19   6      399.12      393.06     21.10 o 
   8  19   6       12.94       -6.89     14.14 o 
   9  19   6       47.76       38.79     11.27 o 
  10  19   6       52.59       -7.13     17.06 o 
   0  20   6     1078.72     1034.22     25.78 o 
   1  20   6     4327.66     4208.71     49.04 o 
   2  20   6     1796.93     1795.48     32.89 o 
   3  20   6        2.48       14.93      7.63 o 
   4  20   6      553.46      571.34     20.85 o 
   5  20   6      805.08      848.42     26.13 o 
   6  20   6      493.32      493.72     22.22 o 
   7  20   6      534.62      562.40     23.18 o 
   8  20   6      206.24      216.57     19.07 o 
   9  20   6      519.31      530.77     26.92 o 
   1  21   6       28.70       41.14      8.59 o 
   2  21   6      653.44      684.35     22.41 o 
   3  21   6      789.76      760.91     24.30 o 
   4  21   6      357.67      375.03     18.03 o 
   5  21   6      394.31      379.64     20.01 o 
   6  21   6      258.33      260.26     17.98 o 
   7  21   6     1008.28     1014.16     31.11 o 
   8  21   6      270.14      369.21     21.97 o 
   9  21   6      102.31      115.81     13.40 o 
   0  22   6     1272.67     1210.86     28.80 o 
   1  22   6      684.63      647.03     21.72 o 
   2  22   6      464.42      472.24     19.67 o 
   3  22   6      334.94      339.07     18.01 o 
   4  22   6       90.73       86.32     10.08 o 
   5  22   6      212.25      190.59     16.99 o 
   6  22   6       36.31       33.66     10.01 o 
   7  22   6       41.91       40.15     10.70 o 
   8  22   6       14.04       -5.42     15.16 o 
   9  22   6       36.34       44.88     11.54 o 
   1  23   6      641.24      630.19     22.54 o 
   2  23   6      305.82      340.68     18.15 o 
   3  23   6      656.73      623.85     23.13 o 
   4  23   6        1.34        8.82      8.45 o 
   5  23   6       76.87       79.33     10.13 o 
   6  23   6        2.06       -3.89     13.28 o 
   7  23   6     1387.53     1368.73     36.73 o 
   8  23   6        5.72        0.00     14.84 o 
   0  24   6       69.37       73.86      9.44 o 
   1  24   6      406.27      413.62     18.95 o 
   2  24   6        0.38       -5.40     12.21 o 
   3  24   6        0.13        9.68     12.56 o 
   4  24   6      216.66      242.15     17.29 o 
   5  24   6      625.74      648.22     24.87 o 
   6  24   6        7.21       16.50     13.75 o 
   7  24   6      365.74      377.41     23.45 o 
   8  24   6       83.40       94.36     12.28 o 
   1  25   6      125.15      125.23     10.33 o 
   2  25   6      287.82      292.78     17.66 o 
   3  25   6      911.43      863.87     28.04 o 
   4  25   6      607.66      597.74     24.07 o 
   5  25   6        0.21        2.70     12.26 o 
   6  25   6        0.63      -14.22     14.64 o 
   7  25   6      216.89      262.17     19.84 o 
   0  26   6     1236.22     1269.54     31.26 o 
   1  26   6      409.67      372.70     19.72 o 
   2  26   6      129.11      124.78     10.60 o 
   3  26   6      361.31      357.92     20.19 o 
   4  26   6        0.62        6.69     11.99 o 
   5  26   6      788.78      784.14     28.38 o 
   6  26   6       42.00       58.20     10.80 o 
   7  26   6      102.79      112.42     12.78 o 
   1  27   6      369.50      362.87     20.66 o 
   2  27   6       78.71       93.84     10.33 o 
   3  27   6      621.39      630.01     25.04 o 
   4  27   6      494.54      519.18     22.81 o 
   5  27   6       11.35       12.83     14.34 o 
   6  27   6       17.61       37.18     10.20 o 
   0  28   6      525.71      533.07     24.45 o 
   1  28   6     1078.61     1239.62     32.20 o 
   2  28   6      125.22      144.67     11.02 o 
   3  28   6      154.59      146.15     12.33 o 
   4  28   6        0.30        0.57     13.65 o 
   5  28   6       96.82       80.89     11.57 o 
   6  28   6      911.93      922.05     32.00 o 
   1  29   6      176.42      181.30     17.86 o 
   2  29   6      929.67     1021.69     31.08 o 
   3  29   6      159.27      182.88     17.44 o 
   4  29   6       80.75       73.56     11.37 o 
   5  29   6       29.91       29.50      9.98 o 
   0  30   6       99.87      126.19     11.94 o 
   1  30   6        7.43       19.27      9.29 o 
   2  30   6        8.82       -2.18     15.06 o 
   3  30   6        0.28       18.35     12.31 o 
   4  30   6       78.26       91.07     11.44 o 
   1  31   6      185.59      155.49     12.71 o 
   2  31   6        3.80       10.53     14.22 o 
   3  31   6      322.03      344.67     21.13 o 
   1   1   7      520.17      465.73     16.30 o 
   2   1   7       12.38       16.79      5.92 o 
   3   1   7      283.91      266.38     14.89 o 
   4   1   7      318.34      334.24     16.17 o 
   5   1   7      441.84      401.90     17.83 o 
   6   1   7      620.99      675.64     23.16 o 
   7   1   7       68.04       82.23      9.21 o 
   8   1   7       68.27       64.72      9.54 o 
   9   1   7      128.24      135.08     12.28 o 
  10   1   7      791.31      800.14     29.47 o 
  11   1   7        7.73       13.97     15.06 o 
   0   2   7      194.16      172.41     11.29 o 
   1   2   7      311.98      312.96     13.60 o 
   2   2   7      140.94      121.86     11.37 o 
   3   2   7      470.73      483.29     17.44 o 
   4   2   7      448.11      431.23     17.93 o 
   5   2   7      943.84      924.53     25.06 o 
   6   2   7      160.42      158.83     15.60 o 
   7   2   7      204.73      200.02     16.84 o 
   8   2   7       31.87       31.50      8.94 o 
   9   2   7      634.81      648.44     25.66 o 
  10   2   7      147.64      119.36     13.20 o 
  11   2   7        0.02      -11.86     15.93 o 
   1   3   7     1469.03     1481.25     26.08 o 
   2   3   7      756.00      789.42     20.01 o 
   3   3   7      471.77      476.85     17.34 o 
   4   3   7       61.09       59.27      8.27 o 
   5   3   7     1301.40     1347.81     28.78 o 
   6   3   7       40.98       35.71      8.10 o 
   7   3   7      397.03      395.71     20.33 o 
   8   3   7      270.89      266.80     16.97 o 
   9   3   7      140.41      119.85     12.51 o 
  10   3   7      489.80      475.84     24.57 o 
  11   3   7      140.25      118.31     13.45 o 
   0   4   7     1494.77     1438.88     25.44 o 
   1   4   7      368.10      362.99     15.23 o 
   2   4   7       47.86       40.47      7.08 o 
   3   4   7      331.55      301.79     15.41 o 
   4   4   7     2760.19     2653.51     37.45 o 
   5   4   7      134.74      181.87     13.45 o 
   6   4   7      105.85      106.95      9.29 o 
   7   4   7     1221.31     1163.26     29.25 o 
   8   4   7      358.48      359.48     19.81 o 
   9   4   7      825.15      834.12     28.98 o 
  10   4   7        0.01      -14.44     15.98 o 
  11   4   7      135.01      144.82     13.18 o 
   1   5   7     3707.76     3739.69     40.42 o 
   2   5   7       10.58       -5.85      9.09 o 
   3   5   7     1924.25     1929.18     31.03 o 
   4   5   7     3479.69     3415.48     42.65 o 
   5   5   7      141.92      127.11      9.26 o 
   6   5   7        8.13       10.63     11.02 o 
   7   5   7       42.19       32.77      8.59 o 
   8   5   7       28.40        7.65     13.52 o 
   9   5   7        9.10       -2.77     14.22 o 
  10   5   7      656.19      639.33     27.91 o 
  11   5   7      308.21      321.81     23.78 o 
   0   6   7     2892.83     2829.83     35.24 o 
   1   6   7      272.37      283.59     13.57 o 
   2   6   7      909.69      931.16     21.57 o 
   3   6   7       43.01       41.34      7.46 o 
   4   6   7      354.72      336.59     16.89 o 
   5   6   7      160.93      151.38     14.39 o 
   6   6   7      812.86      838.43     24.59 o 
   7   6   7       55.59       45.52      8.82 o 
   8   6   7       15.97       31.36      8.59 o 
   9   6   7       17.00        8.77     13.85 o 
  10   6   7      247.41      262.36     21.03 o 
  11   6   7      263.62      287.43     22.76 o 
   1   7   7      458.43      437.84     16.02 o 
   2   7   7      106.06      118.71     10.82 o 
   3   7   7      556.15      487.67     17.76 o 
   4   7   7     2368.93     2306.73     35.44 o 
   5   7   7     1998.89     2008.78     34.77 o 
   6   7   7      523.84      571.86     21.99 o 
   7   7   7        1.20       -9.16     11.57 o 
   8   7   7      422.08      459.61     22.04 o 
   9   7   7      327.45      288.89     22.14 o 
  10   7   7     1130.92     1197.47     35.67 o 
  11   7   7      347.83      312.62     24.62 o 
   0   8   7      490.90      442.87     16.20 o 
   1   8   7      188.54      171.12     11.89 o 
   2   8   7      680.45      694.14     19.67 o 
   3   8   7       53.48       48.20      7.11 o 
   4   8   7      882.60      860.45     23.23 o 
   5   8   7     4496.92     4251.54     49.61 o 
   6   8   7     1342.73     1176.86     29.37 o 
   7   8   7      115.19      132.41     10.72 o 
   8   8   7       47.75       44.53      9.86 o 
   9   8   7      623.44      658.37     26.06 o 
  10   8   7      263.97      272.42     20.78 o 
  11   8   7      343.94      352.89     23.21 o 
   1   9   7        1.74       -1.68      9.19 o 
   2   9   7      147.20      125.32     12.19 o 
   3   9   7       12.58       22.07      6.98 o 
   4   9   7      543.62      504.47     19.29 o 
   5   9   7        1.81       -1.93     12.53 o 
   6   9   7       36.90       16.99     11.96 o 
   7   9   7      207.32      234.43     17.14 o 
   8   9   7      164.68      160.10     12.53 o 
   9   9   7      226.20      227.12     20.14 o 
  10   9   7        0.13       17.98     14.74 o 
  11   9   7        9.46       21.60     15.48 o 
   0  10   7     1404.24     1387.71     26.58 o 
   1  10   7      787.69      728.54     20.26 o 
   2  10   7      116.66      125.65     12.24 o 
   3  10   7      392.06      327.16     16.52 o 
   4  10   7      957.94      977.31     24.69 o 
   5  10   7      996.16     1023.70     25.86 o 
   6  10   7        0.25      -11.59     12.04 o 
   7  10   7        0.20        3.52     12.33 o 
   8  10   7      180.17      204.88     17.78 o 
   9  10   7       24.35       42.08     10.40 o 
  10  10   7       59.32       68.19     11.12 o 
  11  10   7      329.43      325.12     23.33 o 
   1  11   7      311.33      332.03     15.03 o 
   2  11   7     3603.79     3458.45     41.71 o 
   3  11   7     2606.77     2591.86     37.15 o 
   4  11   7      441.41      450.97     18.50 o 
   5  11   7       34.16       23.21      7.83 o 
   6  11   7      625.84      533.30     21.62 o 
   7  11   7     1776.27     1651.13     35.47 o 
   8  11   7        7.61       -0.64     13.52 o 
   9  11   7        4.96       -3.39     13.47 o 
  10  11   7       42.67       11.32     15.43 o 
  11  11   7      337.65      377.14     23.98 o 
   0  12   7       56.04       62.96      7.36 o 
   1  12   7      652.01      601.18     18.25 o 
   2  12   7       98.16      106.01      8.74 o 
   3  12   7     1831.94     1714.14     30.93 o 
   4  12   7      118.37       97.88      8.92 o 
   5  12   7      126.79      127.83      9.29 o 
   6  12   7      172.29      214.61     16.02 o 
   7  12   7       13.59       21.18      9.51 o 
   8  12   7     1039.99     1081.38     31.03 o 
   9  12   7       34.84       48.84     10.45 o 
  10  12   7        9.40       28.56     10.40 o 
   1  13   7      846.63      818.15     22.02 o 
   2  13   7     2059.07     2001.55     32.79 o 
   3  13   7      319.01      308.75     16.67 o 
   4  13   7      112.11      127.90     12.53 o 
   5  13   7      236.05      230.34     15.41 o 
   6  13   7       30.99       26.67      9.02 o 
   7  13   7     1319.09     1370.52     33.58 o 
   8  13   7       23.98       20.19     14.93 o 
   9  13   7      162.01      156.93     12.73 o 
  10  13   7        0.39      -15.33     15.33 o 
   0  14   7      222.74      239.82     14.24 o 
   1  14   7     2205.91     2222.87     34.23 o 
   2  14   7     1954.36     1851.08     32.20 o 
   3  14   7      153.97      201.93     14.14 o 
   4  14   7       39.51       42.20      8.00 o 
   5  14   7      353.25      364.46     18.45 o 
   6  14   7     2217.11     2256.11     39.95 o 
   7  14   7       12.84      -13.85     14.32 o 
   8  14   7      969.19      946.35     31.01 o 
   9  14   7      182.76      161.01     13.28 o 
  10  14   7      504.43      583.82     26.06 o 
   1  15   7      604.10      629.40     20.53 o 
   2  15   7     2005.72     1998.18     33.76 o 
   3  15   7        4.19      -10.48     10.48 o 
   4  15   7       85.68       79.78      8.92 o 
   5  15   7        5.11       31.95      7.78 o 
   6  15   7      120.75      116.58     10.58 o 
   7  15   7     1382.82     1397.79     34.72 o 
   8  15   7       13.02       27.91     10.11 o 
   9  15   7      108.73      102.84     11.84 o 
  10  15   7      219.27      228.31     20.85 o 
   0  16   7       77.49       85.89      8.50 o 
   1  16   7        1.42       11.79     10.03 o 
   2  16   7      586.11      591.28     20.16 o 
   3  16   7     2316.17     2186.14     36.93 o 
   4  16   7      219.06      255.92     16.02 o 
   5  16   7      115.09      101.15      9.88 o 
   6  16   7      540.72      591.92     23.80 o 
   7  16   7      476.13      450.75     22.91 o 
   8  16   7      103.53      113.78     12.43 o 
   9  16   7        1.05      -13.03     15.08 o 
  10  16   7      119.51      130.50     13.85 o 
   1  17   7      353.82      366.24     17.19 o 
   2  17   7      510.75      512.86     19.62 o 
   3  17   7       47.52       60.61      8.94 o 
   4  17   7      289.49      278.73     16.37 o 
   5  17   7        0.69        5.94     11.94 o 
   6  17   7     1074.33     1055.94     29.77 o 
   7  17   7      137.50      163.96     12.19 o 
   8  17   7       51.92       54.51     10.55 o 
   9  17   7      135.38      135.60     13.60 o 
   0  18   7     1611.09     1498.24     31.26 o 
   1  18   7      155.39      187.84     13.72 o 
   2  18   7        0.31        0.40     11.00 o 
   3  18   7       12.52        5.45     11.91 o 
   4  18   7       12.27        6.41     11.81 o 
   5  18   7        0.36       -3.15     12.80 o 
   6  18   7      384.48      370.67     20.85 o 
   7  18   7      180.28      170.75     12.43 o 
   8  18   7       43.86       23.88     11.22 o 
   9  18   7      402.75      393.61     23.21 o 
   1  19   7        0.52        9.96      7.28 o 
   2  19   7        0.80        3.27     10.40 o 
   3  19   7     1690.15     1569.92     33.26 o 
   4  19   7       71.22       67.57      9.51 o 
   5  19   7      477.96      460.83     21.52 o 
   6  19   7      215.18      191.11     17.54 o 
   7  19   7       10.39        7.01     15.01 o 
   8  19   7       59.34       65.56     11.94 o 
   9  19   7       68.84       53.28     11.39 o 
   0  20   7     2320.57     2254.03     38.14 o 
   1  20   7      122.89      154.82     10.30 o 
   2  20   7      177.16      217.51     14.74 o 
   3  20   7      440.65      396.18     19.74 o 
   4  20   7       64.19       52.66      9.73 o 
   5  20   7      189.02      147.99     12.80 o 
   6  20   7      183.66      199.45     17.09 o 
   7  20   7      524.58      583.57     25.63 o 
   8  20   7        8.96       -3.81     16.17 o 
   1  21   7      599.59      570.99     21.89 o 
   2  21   7       57.85       54.41      8.79 o 
   3  21   7      379.76      373.25     19.74 o 
   4  21   7       67.96       60.53     10.50 o 
   5  21   7       27.27       42.60      9.93 o 
   6  21   7      347.56      395.91     22.46 o 
   7  21   7       38.93       41.61     11.12 o 
   8  21   7       52.05       29.25     12.43 o 
   0  22   7       69.39       57.98      9.76 o 
   1  22   7      488.47      482.42     21.05 o 
   2  22   7      469.64      414.41     20.66 o 
   3  22   7      631.66      651.61     24.52 o 
   4  22   7      404.56      353.38     21.37 o 
   5  22   7      601.46      616.71     25.31 o 
   6  22   7      168.29      186.77     18.13 o 
   7  22   7       83.14       96.02     11.74 o 
   8  22   7       26.68       11.22     11.54 o 
   1  23   7        9.05        8.42     12.73 o 
   2  23   7      395.48      429.50     20.78 o 
   3  23   7      445.36      412.08     21.05 o 
   4  23   7      225.89      208.72     18.60 o 
   5  23   7      482.98      579.39     24.54 o 
   6  23   7      118.75       98.45     11.67 o 
   7  23   7      286.68      286.46     21.03 o 
   0  24   7      427.02      415.53     21.13 o 
   1  24   7      163.19      176.02     15.23 o 
   2  24   7       19.12       16.15      8.69 o 
   3  24   7       53.94       72.30     10.18 o 
   4  24   7       72.42       66.58     10.58 o 
   5  24   7       73.72      120.79     11.12 o 
   6  24   7      160.83      198.39     18.38 o 
   7  24   7       69.65       53.45     12.24 o 
   1  25   7      115.01      115.64     11.12 o 
   2  25   7       18.78       37.52      9.21 o 
   3  25   7      146.08      163.54     16.12 o 
   4  25   7      530.70      505.51     24.00 o 
   5  25   7      160.32      187.64     18.50 o 
   6  25   7        7.10       13.75     14.66 o 
   0  26   7        5.53        3.91     13.05 o 
   1  26   7      140.24      178.77     16.87 o 
   2  26   7       53.61       53.67      9.54 o 
   3  26   7       23.25       32.30      9.91 o 
   4  26   7       16.37       -4.83     15.41 o 
   5  26   7      588.89      590.01     26.65 o 
   1  27   7       55.13       82.43     10.01 o 
   2  27   7       36.47       50.03     10.55 o 
   3  27   7      535.05      522.28     24.22 o 
   4  27   7      104.90      108.31     11.42 o 
   5  27   7        1.89        9.24     13.72 o 
   0  28   7        4.19      -13.85     13.85 o 
   1  28   7      231.42      238.91     19.05 o 
   2  28   7        0.62       -2.90     14.19 o 
   3  28   7        3.41       -6.81     14.46 o 
   4  28   7       48.70       73.21     10.11 o 
   1  29   7       98.41      110.19     11.76 o 
   2  29   7      226.01      266.77     18.97 o 
   3  29   7      167.67      160.25     13.35 o 
   0   0   8      588.92      581.30     18.82 o 
   1   0   8     1765.89     1853.86     31.21 o 
   2   0   8       13.29       11.24      8.92 o 
   3   0   8      396.49      347.76     17.59 o 
   5   0   8      833.59      950.19     27.59 o 
   6   0   8      789.66      881.63     27.00 o 
   7   0   8       52.38       41.21     10.43 o 
   8   0   8     1179.84     1248.19     34.82 o 
   9   0   8     1702.23     2065.72     44.56 o 
  10   0   8      185.22      180.83     14.51 o 
  11   0   8        1.95       20.11     15.13 o 
   1   1   8      379.08      346.72     16.37 o 
   2   1   8     6925.52     6792.35     59.19 o 
   3   1   8      129.20      142.27      9.56 o 
   4   1   8      234.28      216.72     16.64 o 
   5   1   8      424.53      404.80     20.31 o 
   6   1   8       14.18        8.47     12.93 o 
   7   1   8      836.09      823.92     28.11 o 
   8   1   8      187.58      213.89     21.37 o 
   9   1   8       45.99       24.42     13.77 o 
  10   1   8      291.20      308.93     22.51 o 
   0   2   8      624.60      575.72     18.87 o 
   1   2   8     1058.90     1055.42     24.45 o 
   2   2   8     3291.80     3226.97     41.66 o 
   3   2   8     1947.13     1953.62     34.11 o 
   4   2   8        6.80        6.02      7.33 o 
   5   2   8       12.89       11.76     10.72 o 
   6   2   8      176.80      211.12     16.47 o 
   7   2   8      132.23      136.27     11.49 o 
   8   2   8      250.23      221.82     20.26 o 
   9   2   8      100.82      106.20     12.63 o 
  10   2   8      280.24      368.25     23.23 o 
   1   3   8     1097.29     1047.15     24.59 o 
   2   3   8      254.02      252.83     16.02 o 
   3   3   8      804.13      799.90     23.01 o 
   4   3   8      378.39      418.52     18.65 o 
   5   3   8        0.12      -11.39     11.39 o 
   6   3   8      926.85      851.19     26.77 o 
   7   3   8       77.03       70.34      9.49 o 
   8   3   8      488.49      467.44     23.31 o 
   9   3   8        2.73      -10.30     14.64 o 
  10   3   8       13.58       52.14     10.92 o 
   0   4   8     2647.17     2619.38     36.88 o 
   1   4   8        2.38        1.21     10.11 o 
   2   4   8       26.60       32.82      7.43 o 
   3   4   8      153.47      146.40     13.82 o 
   4   4   8     1270.04     1242.82     28.48 o 
   5   4   8        1.71      -10.95     10.95 o 
   6   4   8     1505.32     1435.28     33.91 o 
   7   4   8        5.92        3.84     12.80 o 
   8   4   8       73.18       75.42     11.19 o 
   9   4   8       55.75       78.98     11.57 o 
  10   4   8      360.98      413.27     24.30 o 
   1   5   8        0.71        0.57     10.45 o 
   2   5   8       20.64       38.79      6.89 o 
   3   5   8      140.83      158.59     13.28 o 
   4   5   8      222.94      211.89     15.75 o 
   5   5   8      234.03      237.94     16.47 o 
   6   5   8      458.55      452.50     21.94 o 
   7   5   8      142.16      149.45     11.10 o 
   8   5   8        5.60       -2.58     13.45 o 
   9   5   8      344.21      298.67     21.85 o 
  10   5   8      334.67      261.65     23.06 o 
   0   6   8     2722.17     2687.39     37.47 o 
   1   6   8      882.18      829.39     22.89 o 
   2   6   8      381.37      382.44     16.87 o 
   3   6   8     1543.59     1495.40     29.37 o 
   4   6   8        0.75        4.06     10.72 o 
   5   6   8       28.21       12.58     12.04 o 
   6   6   8       10.60       -1.86     12.26 o 
   7   6   8        6.02       -6.54     13.42 o 
   8   6   8      244.84      248.77     20.56 o 
   9   6   8       10.87        5.85     14.54 o 
  10   6   8      216.30      186.30     15.18 o 
   1   7   8     2024.34     1971.90     32.89 o 
   2   7   8     1012.61      893.34     23.93 o 
   3   7   8      118.99       98.28      9.14 o 
   4   7   8      138.21      144.77     13.10 o 
   5   7   8      294.87      289.06     16.67 o 
   6   7   8      965.30     1028.95     28.63 o 
   7   7   8      567.22      594.89     24.35 o 
   8   7   8     1426.14     1437.98     37.15 o 
   9   7   8       20.21       26.20      9.49 o 
  10   7   8      140.41      120.27     13.99 o 
   0   8   8       57.70       70.32      8.00 o 
   1   8   8       64.29       53.13      8.30 o 
   2   8   8      233.64      257.51     14.91 o 
   3   8   8      528.36      528.19     19.69 o 
   4   8   8      572.98      565.27     21.67 o 
   5   8   8       29.06       30.41      8.64 o 
   6   8   8       24.87       21.23      9.02 o 
   7   8   8       94.83       93.50     11.07 o 
   8   8   8      161.31      148.33     13.52 o 
   9   8   8      268.19      315.22     21.18 o 
  10   8   8      403.32      306.92     25.31 o 
   1   9   8      446.50      429.89     17.78 o 
   2   9   8        0.27       16.77      6.71 o 
   3   9   8        2.09       11.57      7.08 o 
   4   9   8      352.97      389.97     18.65 o 
   5   9   8      587.90      632.74     21.75 o 
   6   9   8        0.65       -1.14     12.04 o 
   7   9   8      625.79      543.28     24.22 o 
   8   9   8       25.20       37.65      9.91 o 
   9   9   8       25.78        6.76     16.17 o 
  10   9   8      133.50      201.16     19.72 o 
   0  10   8     2467.26     2372.37     36.68 o 
   1  10   8      136.70      123.54      8.94 o 
   2  10   8        8.81       13.30      7.13 o 
   3  10   8       16.68       16.72      7.53 o 
   4  10   8     2151.51     2027.58     36.31 o 
   5  10   8      594.41      575.10     22.29 o 
   6  10   8       39.94       38.37      9.29 o 
   7  10   8     1288.26     1221.22     32.99 o 
   8  10   8       65.63      101.32     10.97 o 
   9  10   8      229.08      251.84     19.94 o 
  10  10   8      173.19      189.52     14.49 o 
   1  11   8       59.72       49.19      8.10 o 
   2  11   8      152.53      123.79      9.81 o 
   3  11   8       82.99       79.58      9.02 o 
   4  11   8        9.08       21.15      7.93 o 
   5  11   8       72.04       70.84      9.54 o 
   6  11   8       94.17       91.10     10.11 o 
   7  11   8      500.56      478.71     24.40 o 
   8  11   8      114.67      117.62     12.14 o 
   9  11   8       83.57       86.88     11.44 o 
  10  11   8       17.80       20.48     17.06 o 
   0  12   8      399.20      393.98     17.91 o 
   1  12   8      430.62      438.78     18.03 o 
   2  12   8        1.92       -3.52      9.98 o 
   3  12   8      125.19      136.12      9.71 o 
   4  12   8      576.20      568.07     21.75 o 
   5  12   8       84.12       76.93      9.49 o 
   6  12   8      319.95      318.02     19.52 o 
   7  12   8      162.62      159.26     12.83 o 
   8  12   8      175.58      172.11     13.52 o 
   9  12   8      258.37      224.69     21.28 o 
   1  13   8      149.56      152.99     13.60 o 
   2  13   8       24.81       27.57      7.70 o 
   3  13   8       33.12       25.21      8.64 o 
   4  13   8      309.50      343.16     18.40 o 
   5  13   8      183.52      161.56     11.00 o 
   6  13   8       18.59        5.00     14.04 o 
   7  13   8        3.12       -1.44     13.97 o 
   8  13   8       25.65       22.71     15.18 o 
   9  13   8      134.19      188.16     17.86 o 
   0  14   8     1316.78     1236.52     28.16 o 
   1  14   8      487.64      457.36     19.19 o 
   2  14   8       39.12       31.83      7.88 o 
   3  14   8      246.15      223.18     16.72 o 
   4  14   8      106.94      125.03      9.76 o 
   5  14   8       37.63       44.56      8.94 o 
   6  14   8      169.74      158.14     12.24 o 
   7  14   8        4.83        9.78     13.40 o 
   8  14   8       17.96       28.21     10.72 o 
   9  14   8       39.74       21.13     10.72 o 
   1  15   8       21.33       23.41      8.42 o 
   2  15   8      596.19      617.61     21.32 o 
   3  15   8       52.68       69.94      9.39 o 
   4  15   8        0.17        7.01     11.91 o 
   5  15   8      516.77      493.82     21.89 o 
   6  15   8      272.69      247.90     19.84 o 
   7  15   8      121.34      129.88     11.79 o 
   8  15   8      383.14      410.60     23.06 o 
   9  15   8       61.57       62.29     11.72 o 
   0  16   8        1.18      -10.38     10.38 o 
   1  16   8     1227.26     1054.95     27.39 o 
   2  16   8        8.79        3.76     12.33 o 
   3  16   8      649.66      710.29     23.80 o 
   4  16   8      626.68      605.87     23.48 o 
   5  16   8        8.53       -9.63     12.78 o 
   6  16   8       23.56       19.32     13.94 o 
   7  16   8       18.93       13.05     15.95 o 
   8  16   8      120.55      131.81     12.56 o 
   1  17   8      658.82      644.65     22.46 o 
   2  17   8        8.91       -5.72     12.09 o 
   3  17   8      114.71       94.76      9.86 o 
   4  17   8       32.66       31.90      8.92 o 
   5  17   8       13.15       29.80      8.57 o 
   6  17   8      981.29      990.90     31.43 o 
   7  17   8      131.44      115.44     12.38 o 
   8  17   8      245.54      268.28     21.47 o 
   0  18   8      219.00      214.98     16.42 o 
   1  18   8        2.55        5.75     10.95 o 
   2  18   8       45.53       52.46      9.09 o 
   3  18   8     1243.49     1190.53     30.39 o 
   4  18   8      600.34      563.17     23.70 o 
   5  18   8      298.31      304.42     19.72 o 
   6  18   8       85.13       65.51     11.02 o 
   7  18   8       62.89       52.23     11.86 o 
   8  18   8      569.47      593.63     27.37 o 
   1  19   8      303.25      298.35     17.98 o 
   2  19   8        0.16       13.89     11.34 o 
   3  19   8      207.37      210.03     16.17 o 
   4  19   8      801.78      734.11     25.39 o 
   5  19   8      242.41      311.16     19.62 o 
   6  19   8      441.43      475.51     23.41 o 
   7  19   8      895.42      939.76     32.42 o 
   0  20   8       99.04      104.15      9.93 o 
   1  20   8       13.76        6.66     12.24 o 
   2  20   8      758.15      718.66     26.01 o 
   3  20   8        2.44       -3.84     12.68 o 
   4  20   8      313.18      346.72     20.53 o 
   5  20   8      369.00      394.72     21.85 o 
   6  20   8      130.30      113.09     12.21 o 
   7  20   8       86.55       93.77     13.15 o 
   1  21   8       74.77       86.36     10.55 o 
   2  21   8      796.55      839.80     27.52 o 
   3  21   8       19.73       13.89     13.92 o 
   4  21   8     1080.79     1126.23     32.64 o 
   5  21   8      374.44      445.07     22.02 o 
   6  21   8      210.75      212.46     19.02 o 
   7  21   8        4.17       12.66     10.50 o 
   0  22   8     3497.52     3424.92     50.85 o 
   1  22   8      549.70      492.45     22.44 o 
   2  22   8       28.58       34.18      9.68 o 
   3  22   8       28.81       19.72     10.50 o 
   4  22   8      965.84     1054.31     31.60 o 
   5  22   8       12.78       -6.44     15.46 o 
   6  22   8       29.85       49.26     11.12 o 
   1  23   8      158.53      150.19     11.37 o 
   2  23   8     1450.44     1376.66     34.67 o 
   3  23   8      224.76      207.26     18.90 o 
   4  23   8      461.26      493.94     23.75 o 
   5  23   8       66.03       59.07     11.54 o 
   6  23   8       57.42       91.05     12.14 o 
   0  24   8      308.00      340.85     20.51 o 
   1  24   8      205.38      203.74     18.08 o 
   2  24   8       69.83       61.77     10.85 o 
   3  24   8       40.39       55.23     10.70 o 
   4  24   8      183.73      225.24     19.22 o 
   5  24   8        8.43        3.81     15.43 o 
   1  25   8       32.70       38.49     10.08 o 
   2  25   8      646.28      691.66     27.86 o 
   3  25   8      116.99      122.03     11.76 o 
   4  25   8       25.75       19.69     14.91 o 
   0  26   8     1315.90     1403.90     35.74 o 
   1  26   8       14.42       15.16     13.60 o 
   2  26   8      235.61      255.26     20.16 o 
   3  26   8      340.27      360.07     21.85 o 
   1  27   8      743.80      797.42     28.58 o 
   2  27   8      256.51      253.67     21.70 o 
   1   1   9       97.88       80.30      9.61 o 
   2   1   9        5.24       14.09     10.90 o 
   3   1   9      157.58      160.02     14.76 o 
   4   1   9        0.98        7.33      7.85 o 
   5   1   9      364.79      349.62     19.29 o 
   6   1   9      419.84      399.95     22.34 o 
   7   1   9       16.72       45.30      9.71 o 
   8   1   9        5.32      -14.54     14.54 o 
   9   1   9        7.37       20.21     14.41 o 
   0   2   9     1699.13     1728.19     33.41 o 
   1   2   9     1356.83     1292.23     29.08 o 
   2   2   9     1807.05     1813.29     33.83 o 
   3   2   9      162.19      188.06     14.71 o 
   4   2   9        9.68       17.11      8.00 o 
   5   2   9        2.99        7.85      8.47 o 
   6   2   9     1005.19     1036.18     31.18 o 
   7   2   9       31.17       34.38     10.75 o 
   8   2   9       58.65       53.20     11.00 o 
   9   2   9      148.77      142.22     13.23 o 
   1   3   9      148.52      145.76     13.67 o 
   2   3   9       38.41       38.98      8.72 o 
   3   3   9        5.02        6.14      7.95 o 
   4   3   9      163.32      142.64     13.99 o 
   5   3   9      996.32      910.83     28.24 o 
   6   3   9      308.32      320.89     20.80 o 
   7   3   9     1078.56     1088.09     32.77 o 
   8   3   9       25.15       20.88     10.53 o 
   9   3   9       60.20       84.28     12.33 o 
   0   4   9       27.96       -8.62     12.14 o 
   1   4   9     1506.36     1483.88     30.79 o 
   2   4   9       69.75       75.54      8.57 o 
   3   4   9       91.17       90.72      9.59 o 
   4   4   9      257.27      256.77     16.40 o 
   5   4   9      243.69      289.29     18.50 o 
   6   4   9       18.38       24.79      9.71 o 
   7   4   9        5.05      -15.28     15.28 o 
   8   4   9       10.50       -6.71     15.18 o 
   9   4   9      219.70      253.97     21.52 o 
   1   5   9        4.19       -8.30     10.63 o 
   2   5   9      264.50      261.40     15.65 o 
   3   5   9        3.30        9.96     11.42 o 
   4   5   9      207.81      204.73     16.02 o 
   5   5   9      159.54      162.57     15.58 o 
   6   5   9      708.58      734.09     26.77 o 
   7   5   9      513.32      535.18     24.97 o 
   8   5   9        7.17      -12.73     14.17 o 
   9   5   9       30.59       35.05     11.81 o 
   0   6   9      115.97      128.35      9.56 o 
   1   6   9     1329.62     1287.67     29.10 o 
   2   6   9       66.99       74.50      8.57 o 
   3   6   9     1690.66     1672.56     33.36 o 
   4   6   9        8.00       -9.83     11.86 o 
   5   6   9       15.21       18.97      9.14 o 
   6   6   9      144.91      160.32     12.21 o 
   7   6   9      206.21      227.76     19.07 o 
   8   6   9        2.47       19.64     13.77 o 
   9   6   9      328.62      294.41     23.13 o 
   1   7   9      474.50      477.72     20.04 o 
   2   7   9      784.97      775.10     23.93 o 
   3   7   9      421.57      383.48     19.57 o 
   4   7   9       56.75       66.40      9.24 o 
   5   7   9        6.59       12.48     11.91 o 
   6   7   9      120.16      112.07     11.44 o 
   7   7   9      618.34      650.55     27.12 o 
   8   7   9       17.35       33.31      9.88 o 
   9   7   9        0.00      -16.97     16.97 o 
   0   8   9     1886.46     1831.91     34.38 o 
   1   8   9      709.07      687.38     22.79 o 
   2   8   9        7.93       -4.38     11.17 o 
   3   8   9       42.21       49.39      8.45 o 
   4   8   9      328.06      369.53     19.02 o 
   5   8   9      175.10      159.75     14.49 o 
   6   8   9        1.18        4.68     13.47 o 
   7   8   9      255.52      244.18     20.51 o 
   8   8   9      152.29      180.73     12.98 o 
   9   8   9      148.02      133.82     13.89 o 
   1   9   9       88.69       87.48      9.31 o 
   2   9   9      357.16      338.20     18.60 o 
   3   9   9      460.05      436.80     19.86 o 
   4   9   9        0.91        8.32     12.24 o 
   5   9   9        0.75       -6.98     12.19 o 
   6   9   9       66.56       82.53     10.72 o 
   7   9   9      732.55      768.04     28.48 o 
   8   9   9        6.72       13.18     15.23 o 
   9   9   9        2.66      -16.50     16.50 o 
   0  10   9      423.08      411.66     18.80 o 
   1  10   9       13.85       29.62      8.27 o 
   2  10   9      373.51      358.12     19.00 o 
   3  10   9      137.36      150.19     13.35 o 
   4  10   9       90.29       89.51     10.43 o 
   5  10   9      488.14      435.32     21.89 o 
   6  10   9       64.13       78.74     10.70 o 
   7  10   9        5.04       16.84     13.75 o 
   8  10   9      185.24      164.70     14.12 o 
   1  11   9     1571.31     1509.88     32.02 o 
   2  11   9      241.79      231.53     16.82 o 
   3  11   9      300.50      309.08     18.45 o 
   4  11   9     1066.55     1006.36     28.80 o 
   5  11   9      572.64      630.66     25.56 o 
   6  11   9      210.77      219.69     18.40 o 
   7  11   9       25.56       35.29     10.82 o 
   8  11   9     1904.47     2055.52     45.50 o 
   0  12   9      321.10      377.76     18.11 o 
   1  12   9       41.21       33.63      9.36 o 
   2  12   9        1.51      -11.64     12.09 o 
   3  12   9      488.50      478.41     21.37 o 
   4  12   9       55.78       71.33      9.98 o 
   5  12   9     1513.54     1470.83     35.59 o 
   6  12   9      342.06      388.46     22.19 o 
   7  12   9       21.24        1.41     15.23 o 
   8  12   9       11.39       17.14     13.05 o 
   1  13   9     1135.91     1111.18     28.95 o 
   2  13   9     1228.13     1167.15     30.41 o 
   3  13   9       50.42       38.49      9.34 o 
   4  13   9      182.14      192.67     17.11 o 
   5  13   9      290.36      268.70     21.10 o 
   6  13   9       85.01       88.00     11.22 o 
   7  13   9        1.01       16.25      9.78 o 
   8  13   9      427.14      469.27     26.60 o 
   0  14   9      449.23      480.37     20.73 o 
   1  14   9      340.98      313.58     18.72 o 
   2  14   9      103.74       78.56     10.08 o 
   3  14   9       43.45       48.10      9.04 o 
   4  14   9     2099.90     2078.03     40.94 o 
   5  14   9     1434.50     1487.27     36.63 o 
   6  14   9        0.70       -0.64     13.72 o 
   7  14   9       85.25       96.27     11.89 o 
   8  14   9      497.53      529.58     28.76 o 
   1  15   9     1059.78     1124.87     30.51 o 
   2  15   9        7.88        8.20      8.52 o 
   3  15   9        0.60       18.63      8.52 o 
   4  15   9       44.50       32.35     10.53 o 
   5  15   9      368.92      378.08     22.09 o 
   6  15   9       42.22       42.70     10.70 o 
   7  15   9        1.29       10.72     14.44 o 
   0  16   9      361.98      325.17     19.59 o 
   1  16   9       98.77       85.80     10.85 o 
   2  16   9      830.63      768.17     25.93 o 
   3  16   9       59.74       59.69      9.46 o 
   4  16   9      202.68      208.47     12.41 o 
   5  16   9       41.61       65.16     10.55 o 
   6  16   9       81.65       92.19     11.69 o 
   7  16   9        8.55       21.18     10.28 o 
   1  17   9      537.54      523.02     22.07 o 
   2  17   9      247.02      286.44     18.25 o 
   3  17   9      277.24      227.17     18.97 o 
   4  17   9      176.90      175.90     12.38 o 
   5  17   9      371.89      376.07     21.82 o 
   6  17   9      122.94      155.34     12.63 o 
   7  17   9       14.33        5.50     14.76 o 
   0  18   9      166.16      172.93     11.22 o 
   1  18   9        0.20       13.42     12.09 o 
   2  18   9       22.64       26.87      8.82 o 
   3  18   9        1.42      -12.90     12.90 o 
   4  18   9       20.69       14.66     14.17 o 
   5  18   9      176.41      219.37     18.90 o 
   6  18   9      252.10      268.83     20.95 o 
   1  19   9       17.95       17.19     13.28 o 
   2  19   9        5.66       15.33     12.58 o 
   3  19   9      284.82      233.93     18.77 o 
   4  19   9       11.24       16.97      9.49 o 
   5  19   9       63.02       94.17     11.44 o 
   6  19   9      345.05      366.73     23.16 o 
   0  20   9      166.85      178.75     16.77 o 
   1  20   9      255.14      265.01     18.28 o 
   2  20   9        6.26       13.08     12.68 o 
   3  20   9      107.04      111.92     11.44 o 
   4  20   9       39.44       20.38     15.26 o 
   5  20   9      274.81      278.17     20.90 o 
   1  21   9       23.33       21.40      9.68 o 
   2  21   9       18.93       -7.90     14.74 o 
   3  21   9      356.16      309.35     20.21 o 
   4  21   9       18.87       14.69     14.81 o 
   5  21   9      467.99      520.89     25.63 o 
   0  22   9      191.91      156.93     12.09 o 
   1  22   9      273.34      249.34     19.47 o 
   2  22   9        0.01       -7.93     12.38 o 
   3  22   9      141.76      173.77     13.23 o 
   4  22   9       37.61       22.41     11.05 o 
   1  23   9       99.96      112.49     11.27 o 
   2  23   9      763.88      747.21     29.37 o 
   3  23   9      263.37      268.93     19.69 o 
   0  24   9       12.47        0.00     14.37 o 
   1  24   9       17.43        3.00     15.18 o 
   2  24   9        0.87       -6.14     13.75 o 
   0   0  10     2526.85     2306.81     40.30 o 
   1   0  10     1020.24      938.67     27.57 o 
   2   0  10     2378.04     2323.82     41.68 o 
   3   0  10      585.62      602.25     25.14 o 
   4   0  10      830.93      779.64     28.48 o 
   5   0  10     1275.72     1342.93     36.24 o 
   6   0  10        6.06       21.23     14.56 o 
   7   0  10       50.75       81.31     11.59 o 
   8   0  10      622.29      669.22     31.53 o 
   1   1  10     1605.67     1587.90     35.00 o 
   2   1  10      192.63      167.01     12.11 o 
   3   1  10      702.71      733.12     25.88 o 
   4   1  10      208.65      197.03     18.08 o 
   5   1  10       27.52       50.40     11.17 o 
   6   1  10      191.91      228.01     20.19 o 
   7   1  10        0.24        8.77     14.07 o 
   8   1  10      566.05      557.94     30.17 o 
   0   2  10      140.21      150.93     10.63 o 
   1   2  10      106.28       97.16     10.48 o 
   2   2  10       57.47       64.05      9.68 o 
   3   2  10      163.16      132.90     11.57 o 
   4   2  10       11.37        0.72     13.35 o 
   5   2  10     1362.60     1355.19     36.71 o 
   6   2  10      479.74      514.03     25.54 o 
   7   2  10        0.31        3.22     14.64 o 
   8   2  10       13.86      -15.03     18.30 o 
   1   3  10     1656.11     1645.98     34.75 o 
   2   3  10      106.65      134.61     10.25 o 
   3   3  10      120.77      124.75     10.53 o 
   4   3  10       95.94      118.56     10.75 o 
   5   3  10      396.81      416.52     23.60 o 
   6   3  10      104.35      107.29     13.10 o 
   7   3  10      167.12      239.78     19.37 o 
   8   3  10        7.61      -14.14     16.42 o 
   0   4  10      883.74      891.56     26.60 o 
   1   4  10        0.14        3.07     12.48 o 
   2   4  10        5.55       15.11     12.85 o 
   3   4  10        0.23       -5.05     12.83 o 
   4   4  10      290.59      282.52     19.05 o 
   5   4  10      227.53      220.85     20.83 o 
   6   4  10      225.60      263.38     20.43 o 
   7   4  10       12.47        1.66     16.42 o 
   8   4  10      318.28      305.43     24.77 o 
   1   5  10      139.86      130.48     11.05 o 
   2   5  10      337.31      353.48     19.07 o 
   3   5  10      966.24      949.00     28.58 o 
   4   5  10        4.85      -13.32     13.32 o 
   5   5  10        0.56        1.39     13.60 o 
   6   5  10       72.00       48.87     11.54 o 
   7   5  10      414.54      443.74     25.31 o 
   0   6  10        1.90       10.77     11.29 o 
   1   6  10      518.73      540.65     22.07 o 
   2   6  10      445.38      424.86     21.55 o 
   3   6  10      152.77      163.42     11.72 o 
   4   6  10       24.39       18.35     13.05 o 
   5   6  10      236.24      220.31     18.80 o 
   6   6  10      101.47       91.22     12.48 o 
   7   6  10       12.07       11.69     14.96 o 
   1   7  10      264.41      228.41     17.54 o 
   2   7  10      848.12      814.90     26.77 o 
   3   7  10      230.90      204.43     18.23 o 
   4   7  10        6.48        1.16     13.40 o 
   5   7  10        0.05       -1.44     12.93 o 
   6   7  10      100.19      103.26     12.19 o 
   7   7  10      177.11      195.81     14.07 o 
   0   8  10      672.13      614.46     23.68 o 
   1   8  10      959.87      968.71     28.04 o 
   2   8  10       74.87       87.11     10.03 o 
   3   8  10      878.66      914.97     28.41 o 
   4   8  10       74.42       82.80      9.93 o 
   5   8  10        6.73       -0.12     13.28 o 
   6   8  10      192.24      186.82     13.37 o 
   7   8  10       82.24       64.27     12.71 o 
   1   9  10      109.54       93.47     10.15 o 
   2   9  10        4.31       12.58      9.14 o 
   3   9  10      102.01      114.72     10.82 o 
   4   9  10       84.69       90.33     10.65 o 
   5   9  10       21.89       20.48     14.19 o 
   6   9  10      181.59      173.50     13.20 o 
   7   9  10      750.24      869.69     31.73 o 
   0  10  10      143.64      154.13     11.17 o 
   1  10  10       99.88      119.26     10.03 o 
   2  10  10      203.31      226.30     17.26 o 
   3  10  10       17.96       34.80      9.46 o 
   4  10  10      237.12      221.70     18.82 o 
   5  10  10       21.87       30.59      9.71 o 
   6  10  10      144.43      136.25     13.35 o 
   7  10  10        0.71      -15.23     16.52 o 
   1  11  10       23.50       32.27      9.29 o 
   2  11  10        9.11        2.50     12.48 o 
   3  11  10       32.44       34.55     10.06 o 
   4  11  10      245.59      286.17     19.47 o 
   5  11  10      102.93       80.52     11.67 o 
   6  11  10       96.28       83.39     11.52 o 
   0  12  10        0.72       -0.69     12.14 o 
   1  12  10        0.13       -5.25     11.99 o 
   2  12  10       88.58       85.80     10.53 o 
   3  12  10      364.44      354.38     20.78 o 
   4  12  10      561.52      542.81     24.42 o 
   5  12  10       65.98       51.94     11.02 o 
   6  12  10       40.13       35.07     11.17 o 
   1  13  10      257.17      246.31     17.88 o 
   2  13  10      598.05      596.73     24.62 o 
   3  13  10      279.20      289.88     20.53 o 
   4  13  10       29.37       19.79     14.66 o 
   5  13  10      175.23      205.03     13.75 o 
   6  13  10        6.28       -3.02     15.73 o 
   0  14  10       38.43       43.07      9.59 o 
   1  14  10        2.96        7.93     12.63 o 
   2  14  10        6.60        9.96     13.65 o 
   3  14  10       86.40       91.52     11.74 o 
   4  14  10       31.84       42.95     10.23 o 
   5  14  10      794.66      888.29     30.71 o 
   6  14  10        0.15       18.06     14.17 o 
   1  15  10        5.78      -13.18     13.18 o 
   2  15  10      227.23      245.99     17.91 o 
   3  15  10       18.94       18.18     13.25 o 
   4  15  10       45.67       53.40     11.22 o 
   5  15  10        9.27       16.84     16.22 o 
   0  16  10        1.14       -2.75     12.73 o 
   1  16  10      137.90      150.49     11.59 o 
   2  16  10      218.62      203.42     13.13 o 
   3  16  10       40.19       10.82     15.98 o 
   4  16  10       18.06       32.10     10.11 o 
   5  16  10       17.33       34.45     10.38 o 
   1  17  10        2.85        2.67     13.30 o 
   2  17  10       82.74       80.49     11.17 o 
   3  17  10       45.75       68.38     10.82 o 
   4  17  10      139.72      130.25     12.38 o 
   0  18  10        5.49       -5.65     13.37 o 
   1  18  10      204.09      191.40     18.63 o 
   2  18  10      101.50      105.63     12.04 o 
   3  18  10      403.90      452.18     23.23 o 
   4  18  10       36.43       52.83     10.87 o 
   1  19  10        2.62        2.80     13.50 o 
   2  19  10      990.83      973.05     32.00 o 
   3  19  10      449.98      492.85     25.02 o 
   0  20  10       18.38        7.46     13.85 o 
   1  20  10      647.57      601.93     26.06 o 
   2  20  10       19.90       13.55     15.53 o 
   1   1  11       49.23       64.47      9.39 o 
   2   1  11        9.12       14.79      9.26 o 
   3   1  11       11.67       14.84     10.40 o 
   4   1  11      602.85      617.88     27.24 o 
   5   1  11      151.27      148.98     13.60 o 
   6   1  11        1.92       -3.42     16.69 o 
   0   2  11        1.97        9.61      8.50 o 
   1   2  11      518.79      518.88     22.96 o 
   2   2  11      150.12      136.64     11.34 o 
   3   2  11      522.12      495.58     24.87 o 
   4   2  11        2.18        5.33     11.62 o 
   5   2  11       24.05       48.40     10.20 o 
   6   2  11      145.10      158.44     13.80 o 
   1   3  11        6.87      -12.80     12.80 o 
   2   3  11       82.37       81.76     10.40 o 
   3   3  11        0.16      -14.02     14.44 o 
   4   3  11     1583.66     1681.72     40.74 o 
   5   3  11       19.86       23.08     15.80 o 
   0   4  11       80.23       83.00     10.90 o 
   1   4  11      184.91      190.86     17.56 o 
   2   4  11       23.50       18.53     14.41 o 
   3   4  11       70.32       59.71     11.39 o 
   4   4  11      961.32     1028.72     33.71 o 
   5   4  11       38.91       53.82     11.07 o 
   1   5  11       20.29       33.56      9.11 o 
   2   5  11      321.47      356.11     20.76 o 
   3   5  11      181.21      191.92     13.18 o 
   4   5  11      132.61      139.76     13.60 o 
   5   5  11       76.39      117.77     11.49 o 
   0   6  11      885.16      869.42     28.98 o 
   1   6  11        0.85       12.93     12.21 o 
   2   6  11        7.60       17.93     13.85 o 
   3   6  11       77.47      124.95     11.24 o 
   4   6  11      413.09      399.16     23.53 o 
   5   6  11       16.52        6.24     14.41 o 
   1   7  11       42.90       50.60     10.30 o 
   2   7  11       18.35       22.19     10.28 o 
   3   7  11      250.76      237.55     20.80 o 
   4   7  11       46.54       44.46     11.54 o 
   5   7  11       28.52       29.80     10.92 o 
   0   8  11      480.58      507.51     23.08 o 
   1   8  11      672.30      673.46     27.17 o 
   2   8  11      600.78      622.78     25.88 o 
   3   8  11      372.28      382.51     23.03 o 
   4   8  11       79.33       86.66     11.27 o 
   5   8  11      104.31      114.82     12.38 o 
   1   9  11       98.04      101.55     11.67 o 
   2   9  11      468.26      488.64     23.45 o 
   3   9  11      362.74      362.82     22.61 o 
   4   9  11       46.82       50.97     10.70 o 
   0  10  11      118.77      127.70     11.29 o 
   1  10  11        4.19       27.94      9.44 o 
   2  10  11       96.25       84.98     11.44 o 
   3  10  11      201.54      197.52     18.60 o 
   4  10  11       37.71       34.70     11.74 o 
   1  11  11      230.77      248.07     19.59 o 
   2  11  11        0.58       12.63      8.97 o 
   3  11  11      197.76      239.21     19.00 o 
   4  11  11        0.91       12.21     15.16 o 
   0  12  11       20.28        2.15     14.27 o 
   1  12  11      192.96      215.80     20.09 o 
   2  12  11      241.22      260.13     20.14 o 
   3  12  11      167.34      175.80     13.40 o 
   1  13  11      295.29      326.56     21.42 o 
   2  13  11     1151.38     1165.94     33.96 o 
   3  13  11       91.56      127.85     12.06 o 
   0  14  11        2.71       -5.85     13.89 o 
   1  14  11      816.88      854.48     29.72 o 
   2  14  11      254.82      251.44     21.00 o 
   1  15  11      320.68      324.75     23.26 o 
   0   0  12       67.26       48.45     10.28 o 
   1   0  12      284.31      251.69     20.31 o 
   1   1  12       21.36       11.94     13.47 o 
   0   2  12       45.26       44.95     10.23 o 
   1   2  12        2.61        7.46     13.13 o 
   1   3  12       82.57       96.45     11.44 o 
   0   4  12      246.18      239.87     20.51 o 
                                                 
